# Supplementary material for: (1-Ferrocenyl-4,4,4-trifluoro­butane-1,3-dionato-κ2 O,O)bis­(triphenyl­phosphane)copper(I)
Source: Acta Crystallogr Sect E Struct Rep Online. 2011 Jan 22;67(Pt 2):m231–2. doi: 10.1107/S1600536811001796 (PMC3051674; doi:10.1107/S1600536811001796)
Supplement: Supplementary file 1 [file e-67-0m231-sup1.cif]

##############################################################################
###                                                                        ###
###        Electronic paper (Acta Crystallographica Section E)             ###
###                                                                        ###
##############################################################################
#                                                                            #
# This CIF contains the data in a paper accepted for publication in Acta     #
# Crystallographica Section E. It conforms to the requirements of Notes      #
# for Authors for Section E, and has been peer reviewed under the auspices   #
# of the IUCr Commission on Journals.                                        #
#                                                                            #
# Full details of the Crystallographic Information File format               #
# are given in the paper "The Crystallographic Information File (CIF):       #
# a New Standard Archive File for Crystallography" by S. R. Hall, F. H.      #
# Allen and I. D. Brown [Acta Cryst. (1991), A47, 655-685].                  #
#                                                                            #
# The current version of the core CIF dictionary is obtainable from          #
# ftp://ftp.iucr.org/pub/cif_core.dic. The current version number is 2.4.    #
#                                                                            #
# Software is freely available for graphical display of the structure(s) in  #
# this CIF.  For information consult the CIF home page http://www.iucr.org/  #
# cif/home.html                                                              #
#                                                                            #
# This file may be used for bona fide research purposes within the           #
# scientific community so long as proper attribution is given to the journal # 
# article from which it was obtained.                                        #
#                                                                            #
##############################################################################
                                             
data_I
_audit_creation_method     SHELXL-97
_chemical_name_systematic
;
(1-Ferrocenyl-4,4,4-trifluorobutane-1,3-dionato-
\k^2^<i>O</i>,<i>O</i>)bis(triphenylphosphane)copper(I)
;
_chemical_name_common     ?
_chemical_formula_moiety     'C50 H40 Cu F3 Fe O2 P2'
_chemical_formula_sum     'C50 H40 Cu F3 Fe O2 P2'
_chemical_formula_structural     ?
_chemical_formula_iupac     '[Cu Fe (C5 H5) (C9 H5 F3 O2) (C18 H15 P)2]'
_chemical_formula_weight     911.15
_chemical_melting_point     ?
_symmetry_cell_setting     monoclinic
_symmetry_space_group_name_H-M     'P 21'
_symmetry_space_group_name_Hall     'P 2yb'
loop_
    _symmetry_equiv_pos_as_xyz
    'x, y, z'
    '-x, y+1/2, -z'
_cell_length_a     11.02755(13)
_cell_length_b     16.8178(2)
_cell_length_c     12.50787(14)
_cell_angle_alpha     90.00
_cell_angle_beta     115.2456(14)
_cell_angle_gamma     90.00
_cell_volume     2098.15(5)
_cell_formula_units_Z     2
_cell_measurement_reflns_used     21328
_cell_measurement_theta_min     3.0116
_cell_measurement_theta_max     25.9988
_cell_measurement_temperature     120
_exptl_crystal_description     plate
_exptl_crystal_colour     red
_exptl_crystal_size_max     0.56
_exptl_crystal_size_mid     0.48
_exptl_crystal_size_min     0.18
_exptl_crystal_density_diffrn     1.442
_exptl_crystal_density_meas     ?
_exptl_crystal_density_method     'not measured'
_exptl_crystal_F_000     936
_exptl_absorpt_coefficient_mu     0.983
_exptl_absorpt_correction_type     multi-scan
_exptl_absorpt_process_details
;
(CrysAlis RED; Oxford Diffraction, 2006)
;
_exptl_absorpt_correction_T_min     0.94306
_exptl_absorpt_correction_T_max     1.00000
_exptl_special_details
;
CrysAlis RED, Oxford Diffraction Ltd.,
Version 1.171.31.7 (release 18-10-2006 CrysAlis171 .NET)
(compiled Oct 18 2006,16:28:17)
Empirical absorption correction using spherical harmonics,
implemented in SCALE3 ABSPACK scaling algorithm.
;
_diffrn_ambient_temperature     120
_diffrn_radiation_type     MoK\a
_diffrn_radiation_wavelength     0.71073
_diffrn_radiation_source     'fine-focus sealed tube'
_diffrn_radiation_monochromator     graphite
_diffrn_measurement_device_type     'Oxford Diffraction Gemini S'
_diffrn_measurement_method     \w
_diffrn_detector_area_resol_mean     ?
_diffrn_reflns_number     21096
_diffrn_reflns_av_R_equivalents     0.0148
_diffrn_reflns_av_sigmaI/netI     0.0198
_diffrn_reflns_theta_min     3.02
_diffrn_reflns_theta_max     26.06
_diffrn_reflns_theta_full     26.06
_diffrn_measured_fraction_theta_max     0.997
_diffrn_measured_fraction_theta_full     0.997
_diffrn_reflns_limit_h_min     -13
_diffrn_reflns_limit_h_max     13
_diffrn_reflns_limit_k_min     -20
_diffrn_reflns_limit_k_max     20
_diffrn_reflns_limit_l_min     -15
_diffrn_reflns_limit_l_max     15
_diffrn_standards_number     2
_diffrn_standards_interval_count     50
_diffrn_standards_interval_time     5
_diffrn_standards_decay_%     0
_refine_special_details
;
Refinement of <i>F</i>^2^ against ALL reflections. The weighted <i>R</i>-factor
<i>wR</i> and goodness of fit <i>S</i> are based on <i>F</i>^2^, conventional
<i>R</i>-factors <i>R</i> are based on <i>F</i>, with <i>F</i> set to zero for
negative <i>F</i>^2^. The threshold expression of <i>F</i>^2^ >
\s(<i>F</i>^2^) is used only for calculating <i>R</i>-factors(gt) <i>etc</i>.
and is not relevant to the choice of reflections for refinement.
<i>R</i>-factors based on <i>F</i>^2^ are statistically about twice as large
as those based on <i>F</i>, and <i>R</i>- factors based on ALL data will be
even larger.
;
_reflns_number_total     8248
_reflns_number_gt     7761
_reflns_threshold_expression     I>2\s(I)
_refine_ls_structure_factor_coef     Fsqd
_refine_ls_matrix_type     full
_refine_ls_R_factor_all     0.0231
_refine_ls_R_factor_gt     0.0204
_refine_ls_wR_factor_gt     0.0501
_refine_ls_wR_factor_ref     0.0523
_refine_ls_goodness_of_fit_ref     1.028
_refine_ls_restrained_S_all     1.028
_refine_ls_number_reflns     8248
_refine_ls_number_parameters     532
_refine_ls_number_restraints     1
_refine_ls_hydrogen_treatment     constr
_refine_ls_weighting_scheme     calc
_refine_ls_weighting_details
         'calc w=1/[\s^2^(Fo^2^)+(0.0348P)^2^+0.2178P] where P=(Fo^2^+2Fc^2^)/3'
_atom_sites_solution_hydrogens     geom
_atom_sites_solution_primary     direct
_atom_sites_solution_secondary     difmap
_refine_ls_shift/su_max     0.001
_refine_ls_shift/su_mean     0.000
_refine_diff_density_max     0.373
_refine_diff_density_min     -0.252
_refine_ls_extinction_method     none
_refine_ls_extinction_coef     ?
_refine_ls_abs_structure_details     'Flack (1983), 3945 Friedel pairs'
_refine_ls_abs_structure_Flack     -0.010(6)
loop_
    _atom_type_symbol
    _atom_type_description
    _atom_type_scat_dispersion_real
    _atom_type_scat_dispersion_imag
    _atom_type_scat_source
    'C' 'C' 0.0033 0.0016
                         'International Tables Vol C Tables 4.2.6.8 and 6.1.1.4'
    'H' 'H' 0.0000 0.0000
                         'International Tables Vol C Tables 4.2.6.8 and 6.1.1.4'
    'O' 'O' 0.0106 0.0060
                         'International Tables Vol C Tables 4.2.6.8 and 6.1.1.4'
    'F' 'F' 0.0171 0.0103
                         'International Tables Vol C Tables 4.2.6.8 and 6.1.1.4'
    'P' 'P' 0.1023 0.0942
                         'International Tables Vol C Tables 4.2.6.8 and 6.1.1.4'
    'Fe' 'Fe' 0.3463 0.8444
                         'International Tables Vol C Tables 4.2.6.8 and 6.1.1.4'
    'Cu' 'Cu' 0.3201 1.2651
                         'International Tables Vol C Tables 4.2.6.8 and 6.1.1.4'
_computing_data_collection
;
CrysAlis CCD (Oxford Diffraction, 2006)
;
_computing_cell_refinement
;
CrysAlis RED (Oxford Diffraction, 2006)
;
_computing_data_reduction
;
CrysAlis RED (Oxford Diffraction, 2006)
;
_computing_structure_solution     'SHELXS97 (Sheldrick, 2008)'
_computing_structure_refinement     'SHELXL97 (Sheldrick, 2008)'
_computing_molecular_graphics     'ORTEP-3 for Windows (Farrugia, 1997)'
_computing_publication_material     'WinGX (Farrugia, 1999)'
loop_
    _atom_site_type_symbol
    _atom_site_label
    _atom_site_fract_x
    _atom_site_fract_y
    _atom_site_fract_z
    _atom_site_U_iso_or_equiv
    _atom_site_adp_type
    _atom_site_calc_flag
    _atom_site_refinement_flags
    _atom_site_occupancy
    _atom_site_disorder_assembly
    _atom_site_disorder_group
    Fe Fe1 0.50411(2) 0.687238(16) 0.77772(2) 0.01723(6) Uani d . 1 . .
    C C1 0.55309(18) 0.61747(11) 0.67027(16) 0.0192(4) Uani d . 1 . .
    C C2 0.41629(18) 0.64086(12) 0.61092(17) 0.0224(4) Uani d . 1 . .
    H H2 0.3778 0.6690 0.5403 0.027 Uiso calc R 1 . .
    C C3 0.3491(2) 0.61353(13) 0.67863(19) 0.0292(5) Uani d . 1 . .
    H H3 0.2589 0.6213 0.6605 0.035 Uiso calc R 1 . .
    C C4 0.4422(2) 0.57250(12) 0.7782(2) 0.0298(5) Uani d . 1 . .
    H H4 0.4234 0.5481 0.8361 0.036 Uiso calc R 1 . .
    C C5 0.5693(2) 0.57469(11) 0.77517(18) 0.0239(4) Uani d . 1 . .
    H H5 0.6485 0.5526 0.8307 0.029 Uiso calc R 1 . .
    C C6 0.6210(2) 0.78630(13) 0.8155(2) 0.0320(5) Uani d . 1 . .
    H H6 0.6854 0.7976 0.7882 0.038 Uiso calc R 1 . .
    C C7 0.4845(2) 0.80751(12) 0.75945(19) 0.0319(5) Uani d . 1 . .
    H H7 0.4426 0.8350 0.6885 0.038 Uiso calc R 1 . .
    C C8 0.4232(2) 0.77953(13) 0.8301(2) 0.0368(5) Uani d . 1 . .
    H H8 0.3332 0.7855 0.8140 0.044 Uiso calc R 1 . .
    C C9 0.5199(3) 0.74116(13) 0.9286(2) 0.0412(6) Uani d . 1 . .
    H H9 0.5055 0.7172 0.9892 0.049 Uiso calc R 1 . .
    C C10 0.6428(2) 0.74513(13) 0.92001(19) 0.0381(6) Uani d . 1 . .
    H H10 0.7241 0.7243 0.9738 0.046 Uiso calc R 1 . .
    C C11 0.65726(18) 0.63909(10) 0.63003(16) 0.0173(4) Uani d . 1 . .
    C C12 0.79289(18) 0.64258(12) 0.71616(15) 0.0194(4) Uani d . 1 . .
    H H12 0.8101 0.6281 0.7931 0.023 Uiso calc R 1 . .
    O O1 0.61771(12) 0.65478(7) 0.52235(10) 0.0180(3) Uani d . 1 . .
    C C13 0.90114(17) 0.66556(10) 0.69532(15) 0.0164(4) Uani d . 1 . .
    O O2 0.90944(10) 0.68040(9) 0.59961(9) 0.0173(2) Uani d . 1 . .
    C C14 1.03239(17) 0.68183(14) 0.80476(14) 0.0239(4) Uani d . 1 . .
    F F1 1.05023(15) 0.76028(9) 0.82422(14) 0.0599(5) Uani d . 1 . .
    F F2 1.03981(12) 0.64954(12) 0.90381(11) 0.0592(5) Uani d . 1 . .
    F F3 1.13983(10) 0.65709(8) 0.79243(10) 0.0322(3) Uani d . 1 . .
    Cu Cu1 0.739975(18) 0.684267(12) 0.439354(15) 0.01426(5) Uani d . 1 . .
    P P1 0.68543(4) 0.81153(3) 0.38321(4) 0.01503(9) Uani d . 1 . .
    C C15 0.69285(18) 0.87771(11) 0.50199(15) 0.0167(4) Uani d . 1 . .
    C C16 0.79584(19) 0.86499(11) 0.61432(16) 0.0217(4) Uani d . 1 . .
    H H16 0.8577 0.8246 0.6258 0.026 Uiso calc R 1 . .
    C C17 0.8066(2) 0.91201(11) 0.70884(17) 0.0258(4) Uani d . 1 . .
    H H17 0.8761 0.9036 0.7832 0.031 Uiso calc R 1 . .
    C C18 0.7137(2) 0.97155(12) 0.69227(17) 0.0239(4) Uani d . 1 . .
    H H18 0.7194 1.0023 0.7561 0.029 Uiso calc R 1 . .
    C C19 0.6127(2) 0.98539(12) 0.58141(18) 0.0262(4) Uani d . 1 . .
    H H19 0.5513 1.0260 0.5705 0.031 Uiso calc R 1 . .
    C C20 0.60201(19) 0.93914(11) 0.48613(17) 0.0227(4) Uani d . 1 . .
    H H20 0.5341 0.9491 0.4115 0.027 Uiso calc R 1 . .
    C C21 0.51264(17) 0.82467(10) 0.27141(15) 0.0175(4) Uani d . 1 . .
    C C22 0.41049(18) 0.79132(11) 0.29527(16) 0.0217(4) Uani d . 1 . .
    H H22 0.4317 0.7645 0.3661 0.026 Uiso calc R 1 . .
    C C23 0.27808(19) 0.79811(12) 0.21380(18) 0.0271(4) Uani d . 1 . .
    H H23 0.2103 0.7767 0.2305 0.033 Uiso calc R 1 . .
    C C24 0.2460(2) 0.83704(13) 0.10670(18) 0.0319(5) Uani d . 1 . .
    H H24 0.1570 0.8413 0.0518 0.038 Uiso calc R 1 . .
    C C25 0.3461(2) 0.86903(14) 0.08236(18) 0.0315(5) Uani d . 1 . .
    H H25 0.3248 0.8945 0.0106 0.038 Uiso calc R 1 . .
    C C26 0.4793(2) 0.86349(12) 0.16467(16) 0.0233(4) Uani d . 1 . .
    H H26 0.5464 0.8860 0.1480 0.028 Uiso calc R 1 . .
    C C27 0.78703(17) 0.86077(11) 0.31957(15) 0.0171(4) Uani d . 1 . .
    C C28 0.83982(19) 0.93685(11) 0.35301(18) 0.0205(4) Uani d . 1 . .
    H H28 0.8207 0.9655 0.4076 0.025 Uiso calc R 1 . .
    C C29 0.92108(19) 0.97008(12) 0.30491(18) 0.0270(4) Uani d . 1 . .
    H H29 0.9576 1.0204 0.3286 0.032 Uiso calc R 1 . .
    C C30 0.9476(2) 0.92845(14) 0.22210(19) 0.0299(5) Uani d . 1 . .
    H H30 1.0011 0.9510 0.1895 0.036 Uiso calc R 1 . .
    C C31 0.8945(2) 0.85300(14) 0.18751(18) 0.0291(5) Uani d . 1 . .
    H H31 0.9116 0.8253 0.1311 0.035 Uiso calc R 1 . .
    C C32 0.81588(19) 0.81881(12) 0.23713(16) 0.0235(4) Uani d . 1 . .
    H H32 0.7823 0.7677 0.2153 0.028 Uiso calc R 1 . .
    P P2 0.74219(4) 0.58095(3) 0.32711(4) 0.01338(9) Uani d . 1 . .
    C C33 0.58003(17) 0.56047(10) 0.20405(14) 0.0152(3) Uani d . 1 . .
    C C34 0.48442(18) 0.62093(11) 0.16773(16) 0.0189(4) Uani d . 1 . .
    H H34 0.5054 0.6701 0.2052 0.023 Uiso calc R 1 . .
    C C35 0.35846(19) 0.60869(12) 0.07654(17) 0.0226(4) Uani d . 1 . .
    H H35 0.2962 0.6498 0.0521 0.027 Uiso calc R 1 . .
    C C36 0.32545(18) 0.53494(12) 0.02181(16) 0.0211(4) Uani d . 1 . .
    H H36 0.2409 0.5264 -0.0391 0.025 Uiso calc R 1 . .
    C C37 0.41859(19) 0.47433(11) 0.05821(16) 0.0214(4) Uani d . 1 . .
    H H37 0.3963 0.4248 0.0219 0.026 Uiso calc R 1 . .
    C C38 0.54539(19) 0.48666(11) 0.14861(16) 0.0185(4) Uani d . 1 . .
    H H38 0.6075 0.4454 0.1723 0.022 Uiso calc R 1 . .
    C C39 0.85824(18) 0.59304(10) 0.25901(16) 0.0157(3) Uani d . 1 . .
    C C40 0.82338(19) 0.58266(12) 0.14010(16) 0.0235(4) Uani d . 1 . .
    H H40 0.7365 0.5674 0.0898 0.028 Uiso calc R 1 . .
    C C41 0.9178(2) 0.59497(14) 0.09486(18) 0.0300(5) Uani d . 1 . .
    H H41 0.8939 0.5876 0.0147 0.036 Uiso calc R 1 . .
    C C42 1.0463(2) 0.61803(13) 0.16866(18) 0.0275(4) Uani d . 1 . .
    H H42 1.1091 0.6263 0.1384 0.033 Uiso calc R 1 . .
    C C43 1.08173(19) 0.62878(12) 0.28778(18) 0.0256(4) Uani d . 1 . .
    H H43 1.1688 0.6439 0.3378 0.031 Uiso calc R 1 . .
    C C44 0.98851(18) 0.61721(12) 0.33301(17) 0.0228(4) Uani d . 1 . .
    H H44 1.0126 0.6256 0.4130 0.027 Uiso calc R 1 . .
    C C45 0.78856(17) 0.48377(10) 0.39829(15) 0.0164(4) Uani d . 1 . .
    C C46 0.86044(19) 0.42620(12) 0.36963(18) 0.0214(4) Uani d . 1 . .
    H H46 0.8928 0.4373 0.3137 0.026 Uiso calc R 1 . .
    C C47 0.88416(19) 0.35203(12) 0.42434(18) 0.0257(4) Uani d . 1 . .
    H H47 0.9331 0.3140 0.4054 0.031 Uiso calc R 1 . .
    C C48 0.8353(2) 0.33470(12) 0.50661(17) 0.0275(4) Uani d . 1 . .
    H H48 0.8503 0.2849 0.5421 0.033 Uiso calc R 1 . .
    C C49 0.7642(2) 0.39143(13) 0.53613(17) 0.0267(4) Uani d . 1 . .
    H H49 0.7315 0.3797 0.5917 0.032 Uiso calc R 1 . .
    C C50 0.74123(19) 0.46598(12) 0.48307(17) 0.0220(4) Uani d . 1 . .
    H H50 0.6943 0.5042 0.5040 0.026 Uiso calc R 1 . .
loop_
    _atom_site_aniso_label
    _atom_site_aniso_U_11
    _atom_site_aniso_U_22
    _atom_site_aniso_U_33
    _atom_site_aniso_U_12
    _atom_site_aniso_U_13
    _atom_site_aniso_U_23
    Fe1 0.02191(12) 0.01476(11) 0.01945(12) -0.00333(12) 0.01308(10)
                                                                    -0.00184(12)
    C1 0.0255(10) 0.0168(9) 0.0188(9) -0.0054(8) 0.0129(8) -0.0051(7)
    C2 0.0197(9) 0.0266(10) 0.0221(9) -0.0084(8) 0.0100(8) -0.0086(8)
    C3 0.0273(10) 0.0311(11) 0.0379(11) -0.0130(9) 0.0223(9) -0.0137(9)
    C4 0.0483(13) 0.0197(10) 0.0386(12) -0.0148(9) 0.0350(11) -0.0089(9)
    C5 0.0379(12) 0.0140(9) 0.0288(11) -0.0015(8) 0.0230(9) -0.0014(8)
    C6 0.0369(12) 0.0237(11) 0.0456(13) -0.0142(9) 0.0274(11) -0.0147(10)
    C7 0.0493(14) 0.0142(9) 0.0289(10) 0.0011(9) 0.0134(10) -0.0002(9)
    C8 0.0300(11) 0.0281(11) 0.0588(15) -0.0044(10) 0.0251(11) -0.0213(11)
    C9 0.086(2) 0.0218(10) 0.0316(12) -0.0108(12) 0.0404(13) -0.0089(9)
    C10 0.0408(13) 0.0249(11) 0.0297(12) 0.0070(10) -0.0031(10) -0.0088(9)
    C11 0.0220(9) 0.0128(8) 0.0200(9) 0.0015(7) 0.0118(7) -0.0024(7)
    C12 0.0203(9) 0.0255(10) 0.0147(8) 0.0031(8) 0.0096(7) 0.0022(7)
    O1 0.0179(6) 0.0223(6) 0.0155(6) -0.0020(5) 0.0087(5) -0.0001(5)
    C13 0.0177(8) 0.0159(9) 0.0137(8) 0.0049(6) 0.0049(7) 0.0002(6)
    O2 0.0148(5) 0.0233(6) 0.0141(5) -0.0004(6) 0.0063(4) -0.0002(6)
    C14 0.0196(8) 0.0339(10) 0.0171(8) 0.0068(10) 0.0070(7) -0.0007(10)
    F1 0.0446(8) 0.0393(8) 0.0544(9) 0.0092(6) -0.0186(7) -0.0251(7)
    F2 0.0206(6) 0.1344(16) 0.0184(6) -0.0019(7) 0.0043(5) 0.0227(8)
    F3 0.0146(5) 0.0511(8) 0.0286(6) 0.0020(5) 0.0072(5) -0.0039(5)
    Cu1 0.01684(9) 0.01395(9) 0.01240(9) 0.00004(10) 0.00663(7) 0.00008(9)
    P1 0.0172(2) 0.0135(2) 0.0147(2) 0.00031(17) 0.00705(17) 0.00035(17)
    C15 0.0208(9) 0.0144(8) 0.0174(8) -0.0036(7) 0.0105(7) -0.0013(7)
    C16 0.0250(10) 0.0164(9) 0.0222(9) 0.0014(8) 0.0089(8) -0.0002(7)
    C17 0.0306(11) 0.0240(10) 0.0184(9) -0.0033(8) 0.0061(8) -0.0021(8)
    C18 0.0326(11) 0.0210(10) 0.0246(10) -0.0077(8) 0.0183(9) -0.0074(8)
    C19 0.0249(10) 0.0233(10) 0.0339(11) -0.0002(8) 0.0159(9) -0.0051(9)
    C20 0.0232(10) 0.0199(9) 0.0228(9) 0.0014(8) 0.0076(8) -0.0023(8)
    C21 0.0198(9) 0.0137(9) 0.0186(9) -0.0002(7) 0.0078(7) -0.0055(7)
    C22 0.0242(9) 0.0198(9) 0.0225(9) -0.0010(8) 0.0114(8) -0.0044(8)
    C23 0.0210(9) 0.0272(11) 0.0352(11) -0.0054(8) 0.0139(8) -0.0116(9)
    C24 0.0208(10) 0.0375(12) 0.0290(11) 0.0029(9) 0.0027(8) -0.0125(9)
    C25 0.0305(11) 0.0378(12) 0.0206(10) 0.0051(9) 0.0055(9) 0.0014(9)
    C26 0.0246(10) 0.0237(10) 0.0215(9) -0.0001(8) 0.0096(8) -0.0009(8)
    C27 0.0155(9) 0.0185(9) 0.0164(8) 0.0011(7) 0.0058(7) 0.0043(7)
    C28 0.0195(9) 0.0165(9) 0.0231(10) 0.0041(8) 0.0068(8) 0.0039(8)
    C29 0.0204(10) 0.0233(10) 0.0335(11) -0.0016(8) 0.0079(9) 0.0099(9)
    C30 0.0214(10) 0.0374(12) 0.0315(11) 0.0021(9) 0.0119(9) 0.0152(9)
    C31 0.0265(10) 0.0403(12) 0.0243(10) 0.0003(9) 0.0145(8) 0.0010(9)
    C32 0.0239(10) 0.0228(10) 0.0224(9) -0.0025(8) 0.0087(8) -0.0002(8)
    P2 0.0143(2) 0.0134(2) 0.0123(2) 0.00083(17) 0.00556(17) 0.00071(16)
    C33 0.0160(8) 0.0185(9) 0.0125(8) -0.0003(7) 0.0075(7) 0.0025(7)
    C34 0.0202(9) 0.0158(9) 0.0197(9) 0.0010(7) 0.0074(7) -0.0017(7)
    C35 0.0202(9) 0.0232(10) 0.0221(9) 0.0045(8) 0.0068(8) 0.0030(8)
    C36 0.0181(9) 0.0267(10) 0.0153(8) -0.0060(8) 0.0041(7) -0.0007(8)
    C37 0.0274(10) 0.0184(9) 0.0187(9) -0.0068(8) 0.0101(8) -0.0049(7)
    C38 0.0215(9) 0.0152(9) 0.0179(9) 0.0022(7) 0.0074(7) 0.0016(7)
    C39 0.0184(9) 0.0111(8) 0.0189(9) 0.0029(7) 0.0092(7) 0.0025(7)
    C40 0.0162(9) 0.0333(11) 0.0201(9) -0.0010(8) 0.0067(7) 0.0009(8)
    C41 0.0295(11) 0.0450(13) 0.0189(9) 0.0028(9) 0.0135(8) 0.0057(9)
    C42 0.0226(10) 0.0335(11) 0.0332(11) 0.0029(9) 0.0186(9) 0.0072(9)
    C43 0.0178(9) 0.0292(10) 0.0299(10) -0.0035(8) 0.0102(8) -0.0017(9)
    C44 0.0209(9) 0.0260(10) 0.0212(9) -0.0019(8) 0.0085(8) -0.0029(8)
    C45 0.0138(8) 0.0158(8) 0.0164(8) -0.0008(7) 0.0034(7) 0.0015(7)
    C46 0.0192(9) 0.0192(9) 0.0246(10) 0.0013(8) 0.0082(8) 0.0012(8)
    C47 0.0209(10) 0.0188(9) 0.0318(10) 0.0053(7) 0.0058(8) 0.0021(8)
    C48 0.0241(10) 0.0173(9) 0.0288(10) -0.0028(8) -0.0005(8) 0.0085(8)
    C49 0.0284(11) 0.0263(10) 0.0253(10) -0.0034(9) 0.0114(9) 0.0092(8)
    C50 0.0229(10) 0.0217(10) 0.0210(9) -0.0002(8) 0.0091(8) 0.0033(8)
_geom_special_details
;
All e.s.d.'s (except the e.s.d. in the dihedral angle between two l.s. planes)
are estimated using the full covariance matrix. The cell e.s.d.'s are taken
into account individually in the estimation of e.s.d.'s in distances, angles
and torsion angles; correlations between e.s.d.'s in cell parameters are only
used when they are defined by crystal symmetry. An approximate (isotropic)
treatment of cell e.s.d.'s is used for estimating e.s.d.'s involving l.s.
planes.
;
loop_
    _geom_bond_atom_site_label_1
    _geom_bond_atom_site_label_2
    _geom_bond_site_symmetry_2
    _geom_bond_distance
    _geom_bond_publ_flag
    Fe1 C1 . 2.0233(18) ?
    Fe1 C5 . 2.0300(19) ?
    Fe1 C10 . 2.033(2) ?
    Fe1 C8 . 2.033(2) ?
    Fe1 C9 . 2.034(2) ?
    Fe1 C6 . 2.035(2) ?
    Fe1 C7 . 2.037(2) ?
    Fe1 C2 . 2.0434(18) ?
    Fe1 C3 . 2.047(2) ?
    Fe1 C4 . 2.048(2) ?
    C1 C2 . 1.423(3) ?
    C1 C5 . 1.439(3) ?
    C1 C11 . 1.483(3) ?
    C2 C3 . 1.419(3) ?
    C2 H2 . 0.9300 ?
    C3 C4 . 1.411(3) ?
    C3 H3 . 0.9300 ?
    C4 C5 . 1.419(3) ?
    C4 H4 . 0.9300 ?
    C5 H5 . 0.9300 ?
    C6 C10 . 1.406(3) ?
    C6 C7 . 1.409(3) ?
    C6 H6 . 0.9300 ?
    C7 C8 . 1.403(3) ?
    C7 H7 . 0.9300 ?
    C8 C9 . 1.397(4) ?
    C8 H8 . 0.9300 ?
    C9 C10 . 1.407(3) ?
    C9 H9 . 0.9300 ?
    C10 H10 . 0.9300 ?
    C11 O1 . 1.254(2) ?
    C11 C12 . 1.424(3) ?
    C12 C13 . 1.381(3) ?
    C12 H12 . 0.9300 ?
    O1 Cu1 . 2.0821(12) y
    C13 O2 . 1.264(2) ?
    C13 C14 . 1.534(2) ?
    O2 Cu1 . 2.0783(11) y
    C14 F2 . 1.323(2) ?
    C14 F3 . 1.325(2) ?
    C14 F1 . 1.341(3) ?
    Cu1 P2 . 2.2405(5) y
    Cu1 P1 . 2.2529(5) y
    P1 C27 . 1.8264(18) ?
    P1 C15 . 1.8300(17) ?
    P1 C21 . 1.8336(18) ?
    C15 C20 . 1.393(3) ?
    C15 C16 . 1.396(3) ?
    C16 C17 . 1.385(3) ?
    C16 H16 . 0.9300 ?
    C17 C18 . 1.384(3) ?
    C17 H17 . 0.9300 ?
    C18 C19 . 1.378(3) ?
    C18 H18 . 0.9300 ?
    C19 C20 . 1.385(3) ?
    C19 H19 . 0.9300 ?
    C20 H20 . 0.9300 ?
    C21 C26 . 1.387(3) ?
    C21 C22 . 1.400(3) ?
    C22 C23 . 1.384(3) ?
    C22 H22 . 0.9300 ?
    C23 C24 . 1.394(3) ?
    C23 H23 . 0.9300 ?
    C24 C25 . 1.374(3) ?
    C24 H24 . 0.9300 ?
    C25 C26 . 1.391(3) ?
    C25 H25 . 0.9300 ?
    C26 H26 . 0.9300 ?
    C27 C32 . 1.394(3) ?
    C27 C28 . 1.394(3) ?
    C28 C29 . 1.392(3) ?
    C28 H28 . 0.9300 ?
    C29 C30 . 1.381(3) ?
    C29 H29 . 0.9300 ?
    C30 C31 . 1.387(3) ?
    C30 H30 . 0.9300 ?
    C31 C32 . 1.388(3) ?
    C31 H31 . 0.9300 ?
    C32 H32 . 0.9300 ?
    P2 C39 . 1.8261(18) ?
    P2 C45 . 1.8266(18) ?
    P2 C33 . 1.8270(17) ?
    C33 C38 . 1.394(3) ?
    C33 C34 . 1.394(2) ?
    C34 C35 . 1.386(3) ?
    C34 H34 . 0.9300 ?
    C35 C36 . 1.388(3) ?
    C35 H35 . 0.9300 ?
    C36 C37 . 1.379(3) ?
    C36 H36 . 0.9300 ?
    C37 C38 . 1.389(3) ?
    C37 H37 . 0.9300 ?
    C38 H38 . 0.9300 ?
    C39 C40 . 1.379(3) ?
    C39 C44 . 1.397(3) ?
    C40 C41 . 1.397(3) ?
    C40 H40 . 0.9300 ?
    C41 C42 . 1.376(3) ?
    C41 H41 . 0.9300 ?
    C42 C43 . 1.382(3) ?
    C42 H42 . 0.9300 ?
    C43 C44 . 1.382(3) ?
    C43 H43 . 0.9300 ?
    C44 H44 . 0.9300 ?
    C45 C46 . 1.392(3) ?
    C45 C50 . 1.400(3) ?
    C46 C47 . 1.393(3) ?
    C46 H46 . 0.9300 ?
    C47 C48 . 1.381(3) ?
    C47 H47 . 0.9300 ?
    C48 C49 . 1.382(3) ?
    C48 H48 . 0.9300 ?
    C49 C50 . 1.390(3) ?
    C49 H49 . 0.9300 ?
    C50 H50 . 0.9300 ?
loop_
    _geom_angle_atom_site_label_1
    _geom_angle_atom_site_label_2
    _geom_angle_atom_site_label_3
    _geom_angle_site_symmetry_1
    _geom_angle_site_symmetry_3
    _geom_angle
    _geom_angle_publ_flag
    C1 Fe1 C5 . . 41.59(8) ?
    C1 Fe1 C10 . . 123.01(9) ?
    C5 Fe1 C10 . . 108.72(9) ?
    C1 Fe1 C8 . . 159.22(9) ?
    C5 Fe1 C8 . . 157.54(9) ?
    C10 Fe1 C8 . . 67.80(9) ?
    C1 Fe1 C9 . . 159.03(10) ?
    C5 Fe1 C9 . . 122.67(9) ?
    C10 Fe1 C9 . . 40.48(10) ?
    C8 Fe1 C9 . . 40.18(10) ?
    C1 Fe1 C6 . . 107.89(8) ?
    C5 Fe1 C6 . . 125.00(9) ?
    C10 Fe1 C6 . . 40.44(9) ?
    C8 Fe1 C6 . . 67.76(9) ?
    C9 Fe1 C6 . . 67.93(9) ?
    C1 Fe1 C7 . . 123.17(8) ?
    C5 Fe1 C7 . . 161.03(9) ?
    C10 Fe1 C7 . . 68.09(9) ?
    C8 Fe1 C7 . . 40.33(9) ?
    C9 Fe1 C7 . . 67.92(9) ?
    C6 Fe1 C7 . . 40.49(9) ?
    C1 Fe1 C2 . . 40.97(8) ?
    C5 Fe1 C2 . . 69.20(8) ?
    C10 Fe1 C2 . . 158.22(9) ?
    C8 Fe1 C2 . . 122.57(9) ?
    C9 Fe1 C2 . . 158.99(10) ?
    C6 Fe1 C2 . . 121.82(8) ?
    C7 Fe1 C2 . . 106.45(8) ?
    C1 Fe1 C3 . . 68.73(8) ?
    C5 Fe1 C3 . . 68.65(9) ?
    C10 Fe1 C3 . . 160.49(10) ?
    C8 Fe1 C3 . . 106.82(9) ?
    C9 Fe1 C3 . . 123.42(9) ?
    C6 Fe1 C3 . . 156.84(10) ?
    C7 Fe1 C3 . . 120.80(9) ?
    C2 Fe1 C3 . . 40.60(8) ?
    C1 Fe1 C4 . . 68.84(8) ?
    C5 Fe1 C4 . . 40.73(8) ?
    C10 Fe1 C4 . . 125.19(9) ?
    C8 Fe1 C4 . . 121.73(9) ?
    C9 Fe1 C4 . . 108.32(9) ?
    C6 Fe1 C4 . . 161.77(10) ?
    C7 Fe1 C4 . . 156.43(10) ?
    C2 Fe1 C4 . . 68.26(8) ?
    C3 Fe1 C4 . . 40.31(9) ?
    C2 C1 C5 . . 107.81(17) ?
    C2 C1 C11 . . 123.88(17) ?
    C5 C1 C11 . . 128.23(17) ?
    C2 C1 Fe1 . . 70.27(10) ?
    C5 C1 Fe1 . . 69.45(10) ?
    C11 C1 Fe1 . . 123.25(13) ?
    C3 C2 C1 . . 107.85(18) ?
    C3 C2 Fe1 . . 69.82(11) ?
    C1 C2 Fe1 . . 68.76(10) ?
    C3 C2 H2 . . 126.1 ?
    C1 C2 H2 . . 126.1 ?
    Fe1 C2 H2 . . 126.9 ?
    C4 C3 C2 . . 108.42(18) ?
    C4 C3 Fe1 . . 69.89(12) ?
    C2 C3 Fe1 . . 69.58(11) ?
    C4 C3 H3 . . 125.8 ?
    C2 C3 H3 . . 125.8 ?
    Fe1 C3 H3 . . 126.3 ?
    C3 C4 C5 . . 108.64(18) ?
    C3 C4 Fe1 . . 69.80(12) ?
    C5 C4 Fe1 . . 68.97(11) ?
    C3 C4 H4 . . 125.7 ?
    C5 C4 H4 . . 125.7 ?
    Fe1 C4 H4 . . 127.1 ?
    C4 C5 C1 . . 107.27(19) ?
    C4 C5 Fe1 . . 70.31(12) ?
    C1 C5 Fe1 . . 68.96(11) ?
    C4 C5 H5 . . 126.4 ?
    C1 C5 H5 . . 126.4 ?
    Fe1 C5 H5 . . 125.9 ?
    C10 C6 C7 . . 108.1(2) ?
    C10 C6 Fe1 . . 69.72(12) ?
    C7 C6 Fe1 . . 69.83(12) ?
    C10 C6 H6 . . 125.9 ?
    C7 C6 H6 . . 125.9 ?
    Fe1 C6 H6 . . 126.1 ?
    C8 C7 C6 . . 107.5(2) ?
    C8 C7 Fe1 . . 69.70(12) ?
    C6 C7 Fe1 . . 69.68(12) ?
    C8 C7 H7 . . 126.2 ?
    C6 C7 H7 . . 126.2 ?
    Fe1 C7 H7 . . 126.0 ?
    C9 C8 C7 . . 108.6(2) ?
    C9 C8 Fe1 . . 69.92(12) ?
    C7 C8 Fe1 . . 69.98(12) ?
    C9 C8 H8 . . 125.7 ?
    C7 C8 H8 . . 125.7 ?
    Fe1 C8 H8 . . 126.0 ?
    C8 C9 C10 . . 107.97(19) ?
    C8 C9 Fe1 . . 69.89(12) ?
    C10 C9 Fe1 . . 69.74(12) ?
    C8 C9 H9 . . 126.0 ?
    C10 C9 H9 . . 126.0 ?
    Fe1 C9 H9 . . 125.9 ?
    C6 C10 C9 . . 107.8(2) ?
    C6 C10 Fe1 . . 69.84(12) ?
    C9 C10 Fe1 . . 69.78(13) ?
    C6 C10 H10 . . 126.1 ?
    C9 C10 H10 . . 126.1 ?
    Fe1 C10 H10 . . 125.9 ?
    O1 C11 C12 . . 125.16(16) ?
    O1 C11 C1 . . 116.83(16) ?
    C12 C11 C1 . . 117.99(16) ?
    C13 C12 C11 . . 125.61(16) ?
    C13 C12 H12 . . 117.2 ?
    C11 C12 H12 . . 117.2 ?
    C11 O1 Cu1 . . 125.67(11) ?
    O2 C13 C12 . . 130.66(16) ?
    O2 C13 C14 . . 112.84(15) ?
    C12 C13 C14 . . 116.35(15) ?
    C13 O2 Cu1 . . 121.41(10) ?
    F2 C14 F3 . . 106.19(16) ?
    F2 C14 F1 . . 106.75(17) ?
    F3 C14 F1 . . 105.12(17) ?
    F2 C14 C13 . . 114.86(16) ?
    F3 C14 C13 . . 112.97(14) ?
    F1 C14 C13 . . 110.30(16) ?
    O2 Cu1 O1 . . 91.08(4) ?
    O2 Cu1 P2 . . 109.54(4) ?
    O1 Cu1 P2 . . 108.07(4) ?
    O2 Cu1 P1 . . 109.94(4) ?
    O1 Cu1 P1 . . 103.77(4) ?
    P2 Cu1 P1 . . 127.900(17) ?
    C27 P1 C15 . . 104.76(8) ?
    C27 P1 C21 . . 104.13(8) ?
    C15 P1 C21 . . 102.59(8) ?
    C27 P1 Cu1 . . 115.77(6) ?
    C15 P1 Cu1 . . 114.28(6) ?
    C21 P1 Cu1 . . 113.87(6) ?
    C20 C15 C16 . . 118.94(16) ?
    C20 C15 P1 . . 123.71(14) ?
    C16 C15 P1 . . 117.35(14) ?
    C17 C16 C15 . . 120.58(18) ?
    C17 C16 H16 . . 119.7 ?
    C15 C16 H16 . . 119.7 ?
    C18 C17 C16 . . 119.79(18) ?
    C18 C17 H17 . . 120.1 ?
    C16 C17 H17 . . 120.1 ?
    C19 C18 C17 . . 120.14(17) ?
    C19 C18 H18 . . 119.9 ?
    C17 C18 H18 . . 119.9 ?
    C18 C19 C20 . . 120.40(18) ?
    C18 C19 H19 . . 119.8 ?
    C20 C19 H19 . . 119.8 ?
    C19 C20 C15 . . 120.12(18) ?
    C19 C20 H20 . . 119.9 ?
    C15 C20 H20 . . 119.9 ?
    C26 C21 C22 . . 119.10(17) ?
    C26 C21 P1 . . 123.61(14) ?
    C22 C21 P1 . . 117.26(13) ?
    C23 C22 C21 . . 120.16(18) ?
    C23 C22 H22 . . 119.9 ?
    C21 C22 H22 . . 119.9 ?
    C22 C23 C24 . . 120.12(19) ?
    C22 C23 H23 . . 119.9 ?
    C24 C23 H23 . . 119.9 ?
    C25 C24 C23 . . 119.90(19) ?
    C25 C24 H24 . . 120.0 ?
    C23 C24 H24 . . 120.0 ?
    C24 C25 C26 . . 120.26(19) ?
    C24 C25 H25 . . 119.9 ?
    C26 C25 H25 . . 119.9 ?
    C21 C26 C25 . . 120.45(18) ?
    C21 C26 H26 . . 119.8 ?
    C25 C26 H26 . . 119.8 ?
    C32 C27 C28 . . 119.27(17) ?
    C32 C27 P1 . . 117.97(14) ?
    C28 C27 P1 . . 122.73(14) ?
    C29 C28 C27 . . 120.15(19) ?
    C29 C28 H28 . . 119.9 ?
    C27 C28 H28 . . 119.9 ?
    C30 C29 C28 . . 120.12(19) ?
    C30 C29 H29 . . 119.9 ?
    C28 C29 H29 . . 119.9 ?
    C29 C30 C31 . . 120.12(19) ?
    C29 C30 H30 . . 119.9 ?
    C31 C30 H30 . . 119.9 ?
    C30 C31 C32 . . 120.02(19) ?
    C30 C31 H31 . . 120.0 ?
    C32 C31 H31 . . 120.0 ?
    C31 C32 C27 . . 120.29(18) ?
    C31 C32 H32 . . 119.9 ?
    C27 C32 H32 . . 119.9 ?
    C39 P2 C45 . . 102.75(8) ?
    C39 P2 C33 . . 104.88(8) ?
    C45 P2 C33 . . 102.24(8) ?
    C39 P2 Cu1 . . 113.77(6) ?
    C45 P2 Cu1 . . 117.65(6) ?
    C33 P2 Cu1 . . 113.94(6) ?
    C38 C33 C34 . . 118.62(16) ?
    C38 C33 P2 . . 123.31(13) ?
    C34 C33 P2 . . 118.01(13) ?
    C35 C34 C33 . . 120.86(17) ?
    C35 C34 H34 . . 119.6 ?
    C33 C34 H34 . . 119.6 ?
    C34 C35 C36 . . 119.91(17) ?
    C34 C35 H35 . . 120.0 ?
    C36 C35 H35 . . 120.0 ?
    C37 C36 C35 . . 119.72(17) ?
    C37 C36 H36 . . 120.1 ?
    C35 C36 H36 . . 120.1 ?
    C36 C37 C38 . . 120.52(17) ?
    C36 C37 H37 . . 119.7 ?
    C38 C37 H37 . . 119.7 ?
    C37 C38 C33 . . 120.35(17) ?
    C37 C38 H38 . . 119.8 ?
    C33 C38 H38 . . 119.8 ?
    C40 C39 C44 . . 119.09(17) ?
    C40 C39 P2 . . 124.09(14) ?
    C44 C39 P2 . . 116.78(13) ?
    C39 C40 C41 . . 120.34(18) ?
    C39 C40 H40 . . 119.8 ?
    C41 C40 H40 . . 119.8 ?
    C42 C41 C40 . . 120.16(19) ?
    C42 C41 H41 . . 119.9 ?
    C40 C41 H41 . . 119.9 ?
    C41 C42 C43 . . 119.79(18) ?
    C41 C42 H42 . . 120.1 ?
    C43 C42 H42 . . 120.1 ?
    C42 C43 C44 . . 120.36(18) ?
    C42 C43 H43 . . 119.8 ?
    C44 C43 H43 . . 119.8 ?
    C43 C44 C39 . . 120.26(17) ?
    C43 C44 H44 . . 119.9 ?
    C39 C44 H44 . . 119.9 ?
    C46 C45 C50 . . 118.94(17) ?
    C46 C45 P2 . . 124.66(14) ?
    C50 C45 P2 . . 116.31(14) ?
    C45 C46 C47 . . 120.32(19) ?
    C45 C46 H46 . . 119.8 ?
    C47 C46 H46 . . 119.8 ?
    C48 C47 C46 . . 120.26(19) ?
    C48 C47 H47 . . 119.9 ?
    C46 C47 H47 . . 119.9 ?
    C47 C48 C49 . . 119.98(18) ?
    C47 C48 H48 . . 120.0 ?
    C49 C48 H48 . . 120.0 ?
    C48 C49 C50 . . 120.23(18) ?
    C48 C49 H49 . . 119.9 ?
    C50 C49 H49 . . 119.9 ?
    C49 C50 C45 . . 120.25(19) ?
    C49 C50 H50 . . 119.9 ?
    C45 C50 H50 . . 119.9 ?
loop_
    _geom_torsion_atom_site_label_1
    _geom_torsion_atom_site_label_2
    _geom_torsion_atom_site_label_3
    _geom_torsion_atom_site_label_4
    _geom_torsion_site_symmetry_1
    _geom_torsion_site_symmetry_2
    _geom_torsion_site_symmetry_3
    _geom_torsion_site_symmetry_4
    _geom_torsion
    _geom_torsion_publ_flag
    C5 Fe1 C1 C2 . . . . 118.78(16) ?
    C10 Fe1 C1 C2 . . . . -160.17(12) ?
    C8 Fe1 C1 C2 . . . . -43.9(3) ?
    C9 Fe1 C1 C2 . . . . 166.9(2) ?
    C6 Fe1 C1 C2 . . . . -118.24(12) ?
    C7 Fe1 C1 C2 . . . . -76.30(14) ?
    C3 Fe1 C1 C2 . . . . 37.41(12) ?
    C4 Fe1 C1 C2 . . . . 80.79(13) ?
    C10 Fe1 C1 C5 . . . . 81.05(14) ?
    C8 Fe1 C1 C5 . . . . -162.7(2) ?
    C9 Fe1 C1 C5 . . . . 48.1(3) ?
    C6 Fe1 C1 C5 . . . . 122.98(13) ?
    C7 Fe1 C1 C5 . . . . 164.92(13) ?
    C2 Fe1 C1 C5 . . . . -118.78(16) ?
    C3 Fe1 C1 C5 . . . . -81.37(13) ?
    C4 Fe1 C1 C5 . . . . -37.98(13) ?
    C5 Fe1 C1 C11 . . . . -123.0(2) ?
    C10 Fe1 C1 C11 . . . . -41.94(19) ?
    C8 Fe1 C1 C11 . . . . 74.3(3) ?
    C9 Fe1 C1 C11 . . . . -74.9(3) ?
    C6 Fe1 C1 C11 . . . . -0.01(18) ?
    C7 Fe1 C1 C11 . . . . 41.93(19) ?
    C2 Fe1 C1 C11 . . . . 118.2(2) ?
    C3 Fe1 C1 C11 . . . . 155.64(18) ?
    C4 Fe1 C1 C11 . . . . -160.98(18) ?
    C5 C1 C2 C3 . . . . 0.5(2) ?
    C11 C1 C2 C3 . . . . -176.50(17) ?
    Fe1 C1 C2 C3 . . . . -59.07(13) ?
    C5 C1 C2 Fe1 . . . . 59.55(13) ?
    C11 C1 C2 Fe1 . . . . -117.43(17) ?
    C1 Fe1 C2 C3 . . . . 119.55(17) ?
    C5 Fe1 C2 C3 . . . . 81.07(13) ?
    C10 Fe1 C2 C3 . . . . 169.6(2) ?
    C8 Fe1 C2 C3 . . . . -77.43(15) ?
    C9 Fe1 C2 C3 . . . . -47.4(3) ?
    C6 Fe1 C2 C3 . . . . -159.83(13) ?
    C7 Fe1 C2 C3 . . . . -118.43(14) ?
    C4 Fe1 C2 C3 . . . . 37.23(13) ?
    C5 Fe1 C2 C1 . . . . -38.49(11) ?
    C10 Fe1 C2 C1 . . . . 50.1(3) ?
    C8 Fe1 C2 C1 . . . . 163.02(12) ?
    C9 Fe1 C2 C1 . . . . -166.9(2) ?
    C6 Fe1 C2 C1 . . . . 80.61(14) ?
    C7 Fe1 C2 C1 . . . . 122.01(12) ?
    C3 Fe1 C2 C1 . . . . -119.55(17) ?
    C4 Fe1 C2 C1 . . . . -82.33(12) ?
    C1 C2 C3 C4 . . . . -0.9(2) ?
    Fe1 C2 C3 C4 . . . . -59.28(14) ?
    C1 C2 C3 Fe1 . . . . 58.40(13) ?
    C1 Fe1 C3 C4 . . . . 81.96(12) ?
    C5 Fe1 C3 C4 . . . . 37.16(12) ?
    C10 Fe1 C3 C4 . . . . -48.7(3) ?
    C8 Fe1 C3 C4 . . . . -119.53(14) ?
    C9 Fe1 C3 C4 . . . . -78.72(15) ?
    C6 Fe1 C3 C4 . . . . 167.84(19) ?
    C7 Fe1 C3 C4 . . . . -161.20(13) ?
    C2 Fe1 C3 C4 . . . . 119.70(17) ?
    C1 Fe1 C3 C2 . . . . -37.74(12) ?
    C5 Fe1 C3 C2 . . . . -82.54(13) ?
    C10 Fe1 C3 C2 . . . . -168.4(2) ?
    C8 Fe1 C3 C2 . . . . 120.76(13) ?
    C9 Fe1 C3 C2 . . . . 161.58(13) ?
    C6 Fe1 C3 C2 . . . . 48.1(3) ?
    C7 Fe1 C3 C2 . . . . 79.10(14) ?
    C4 Fe1 C3 C2 . . . . -119.70(17) ?
    C2 C3 C4 C5 . . . . 0.9(2) ?
    Fe1 C3 C4 C5 . . . . -58.15(14) ?
    C2 C3 C4 Fe1 . . . . 59.09(14) ?
    C1 Fe1 C4 C3 . . . . -81.66(12) ?
    C5 Fe1 C4 C3 . . . . -120.42(17) ?
    C10 Fe1 C4 C3 . . . . 162.11(13) ?
    C8 Fe1 C4 C3 . . . . 78.29(15) ?
    C9 Fe1 C4 C3 . . . . 120.43(14) ?
    C6 Fe1 C4 C3 . . . . -164.6(2) ?
    C7 Fe1 C4 C3 . . . . 43.8(3) ?
    C2 Fe1 C4 C3 . . . . -37.48(12) ?
    C1 Fe1 C4 C5 . . . . 38.77(12) ?
    C10 Fe1 C4 C5 . . . . -77.46(15) ?
    C8 Fe1 C4 C5 . . . . -161.29(13) ?
    C9 Fe1 C4 C5 . . . . -119.14(14) ?
    C6 Fe1 C4 C5 . . . . -44.2(3) ?
    C7 Fe1 C4 C5 . . . . 164.22(19) ?
    C2 Fe1 C4 C5 . . . . 82.94(13) ?
    C3 Fe1 C4 C5 . . . . 120.42(17) ?
    C3 C4 C5 C1 . . . . -0.6(2) ?
    Fe1 C4 C5 C1 . . . . -59.30(13) ?
    C3 C4 C5 Fe1 . . . . 58.66(14) ?
    C2 C1 C5 C4 . . . . 0.1(2) ?
    C11 C1 C5 C4 . . . . 176.90(18) ?
    Fe1 C1 C5 C4 . . . . 60.16(13) ?
    C2 C1 C5 Fe1 . . . . -60.06(13) ?
    C11 C1 C5 Fe1 . . . . 116.75(19) ?
    C1 Fe1 C5 C4 . . . . -118.39(18) ?
    C10 Fe1 C5 C4 . . . . 122.61(14) ?
    C8 Fe1 C5 C4 . . . . 45.6(3) ?
    C9 Fe1 C5 C4 . . . . 80.06(16) ?
    C6 Fe1 C5 C4 . . . . 164.56(13) ?
    C7 Fe1 C5 C4 . . . . -160.5(2) ?
    C2 Fe1 C5 C4 . . . . -80.45(13) ?
    C3 Fe1 C5 C4 . . . . -36.80(13) ?
    C10 Fe1 C5 C1 . . . . -119.00(13) ?
    C8 Fe1 C5 C1 . . . . 164.0(2) ?
    C9 Fe1 C5 C1 . . . . -161.55(12) ?
    C6 Fe1 C5 C1 . . . . -77.05(15) ?
    C7 Fe1 C5 C1 . . . . -42.1(3) ?
    C2 Fe1 C5 C1 . . . . 37.94(11) ?
    C3 Fe1 C5 C1 . . . . 81.59(12) ?
    C4 Fe1 C5 C1 . . . . 118.39(18) ?
    C1 Fe1 C6 C10 . . . . -120.26(13) ?
    C5 Fe1 C6 C10 . . . . -77.43(15) ?
    C8 Fe1 C6 C10 . . . . 81.40(15) ?
    C9 Fe1 C6 C10 . . . . 37.86(14) ?
    C7 Fe1 C6 C10 . . . . 119.25(19) ?
    C2 Fe1 C6 C10 . . . . -163.09(13) ?
    C3 Fe1 C6 C10 . . . . 162.1(2) ?
    C4 Fe1 C6 C10 . . . . -43.7(3) ?
    C1 Fe1 C6 C7 . . . . 120.49(13) ?
    C5 Fe1 C6 C7 . . . . 163.32(12) ?
    C10 Fe1 C6 C7 . . . . -119.25(19) ?
    C8 Fe1 C6 C7 . . . . -37.85(13) ?
    C9 Fe1 C6 C7 . . . . -81.39(15) ?
    C2 Fe1 C6 C7 . . . . 77.66(14) ?
    C3 Fe1 C6 C7 . . . . 42.9(3) ?
    C4 Fe1 C6 C7 . . . . -162.9(2) ?
    C10 C6 C7 C8 . . . . 0.2(2) ?
    Fe1 C6 C7 C8 . . . . 59.68(15) ?
    C10 C6 C7 Fe1 . . . . -59.43(15) ?
    C1 Fe1 C7 C8 . . . . 162.93(13) ?
    C5 Fe1 C7 C8 . . . . -165.0(2) ?
    C10 Fe1 C7 C8 . . . . -81.05(15) ?
    C9 Fe1 C7 C8 . . . . -37.23(14) ?
    C6 Fe1 C7 C8 . . . . -118.64(19) ?
    C2 Fe1 C7 C8 . . . . 121.31(13) ?
    C3 Fe1 C7 C8 . . . . 79.52(15) ?
    C4 Fe1 C7 C8 . . . . 48.1(3) ?
    C1 Fe1 C7 C6 . . . . -78.43(14) ?
    C5 Fe1 C7 C6 . . . . -46.3(3) ?
    C10 Fe1 C7 C6 . . . . 37.59(14) ?
    C8 Fe1 C7 C6 . . . . 118.64(19) ?
    C9 Fe1 C7 C6 . . . . 81.40(15) ?
    C2 Fe1 C7 C6 . . . . -120.06(13) ?
    C3 Fe1 C7 C6 . . . . -161.84(12) ?
    C4 Fe1 C7 C6 . . . . 166.74(19) ?
    C6 C7 C8 C9 . . . . -0.2(2) ?
    Fe1 C7 C8 C9 . . . . 59.46(15) ?
    C6 C7 C8 Fe1 . . . . -59.66(14) ?
    C1 Fe1 C8 C9 . . . . -163.5(2) ?
    C5 Fe1 C8 C9 . . . . 47.6(3) ?
    C10 Fe1 C8 C9 . . . . -37.81(14) ?
    C6 Fe1 C8 C9 . . . . -81.66(15) ?
    C7 Fe1 C8 C9 . . . . -119.66(19) ?
    C2 Fe1 C8 C9 . . . . 163.84(13) ?
    C3 Fe1 C8 C9 . . . . 122.27(14) ?
    C4 Fe1 C8 C9 . . . . 80.83(16) ?
    C1 Fe1 C8 C7 . . . . -43.8(3) ?
    C5 Fe1 C8 C7 . . . . 167.3(2) ?
    C10 Fe1 C8 C7 . . . . 81.84(15) ?
    C9 Fe1 C8 C7 . . . . 119.66(19) ?
    C6 Fe1 C8 C7 . . . . 38.00(13) ?
    C2 Fe1 C8 C7 . . . . -76.50(15) ?
    C3 Fe1 C8 C7 . . . . -118.07(14) ?
    C4 Fe1 C8 C7 . . . . -159.51(13) ?
    C7 C8 C9 C10 . . . . 0.1(2) ?
    Fe1 C8 C9 C10 . . . . 59.58(15) ?
    C7 C8 C9 Fe1 . . . . -59.49(15) ?
    C1 Fe1 C9 C8 . . . . 163.6(2) ?
    C5 Fe1 C9 C8 . . . . -160.41(13) ?
    C10 Fe1 C9 C8 . . . . 119.03(19) ?
    C6 Fe1 C9 C8 . . . . 81.21(14) ?
    C7 Fe1 C9 C8 . . . . 37.36(14) ?
    C2 Fe1 C9 C8 . . . . -40.9(3) ?
    C3 Fe1 C9 C8 . . . . -75.87(16) ?
    C4 Fe1 C9 C8 . . . . -117.81(14) ?
    C1 Fe1 C9 C10 . . . . 44.6(3) ?
    C5 Fe1 C9 C10 . . . . 80.55(15) ?
    C8 Fe1 C9 C10 . . . . -119.03(19) ?
    C6 Fe1 C9 C10 . . . . -37.82(14) ?
    C7 Fe1 C9 C10 . . . . -81.67(14) ?
    C2 Fe1 C9 C10 . . . . -159.9(2) ?
    C3 Fe1 C9 C10 . . . . 165.10(14) ?
    C4 Fe1 C9 C10 . . . . 123.16(14) ?
    C7 C6 C10 C9 . . . . -0.2(2) ?
    Fe1 C6 C10 C9 . . . . -59.70(15) ?
    C7 C6 C10 Fe1 . . . . 59.50(14) ?
    C8 C9 C10 C6 . . . . 0.1(2) ?
    Fe1 C9 C10 C6 . . . . 59.74(15) ?
    C8 C9 C10 Fe1 . . . . -59.67(15) ?
    C1 Fe1 C10 C6 . . . . 78.60(15) ?
    C5 Fe1 C10 C6 . . . . 122.41(13) ?
    C8 Fe1 C10 C6 . . . . -81.30(14) ?
    C9 Fe1 C10 C6 . . . . -118.83(19) ?
    C7 Fe1 C10 C6 . . . . -37.63(13) ?
    C2 Fe1 C10 C6 . . . . 41.8(3) ?
    C3 Fe1 C10 C6 . . . . -158.8(2) ?
    C4 Fe1 C10 C6 . . . . 164.67(13) ?
    C1 Fe1 C10 C9 . . . . -162.57(13) ?
    C5 Fe1 C10 C9 . . . . -118.75(14) ?
    C8 Fe1 C10 C9 . . . . 37.54(14) ?
    C6 Fe1 C10 C9 . . . . 118.83(19) ?
    C7 Fe1 C10 C9 . . . . 81.20(15) ?
    C2 Fe1 C10 C9 . . . . 160.6(2) ?
    C3 Fe1 C10 C9 . . . . -40.0(3) ?
    C4 Fe1 C10 C9 . . . . -76.49(16) ?
    C2 C1 C11 O1 . . . . -24.3(3) ?
    C5 C1 C11 O1 . . . . 159.41(18) ?
    Fe1 C1 C11 O1 . . . . -111.61(17) ?
    C2 C1 C11 C12 . . . . 154.08(17) ?
    C5 C1 C11 C12 . . . . -22.3(3) ?
    Fe1 C1 C11 C12 . . . . 66.7(2) ?
    O1 C11 C12 C13 . . . . 1.7(3) ?
    C1 C11 C12 C13 . . . . -176.47(17) ?
    C12 C11 O1 Cu1 . . . . 3.4(2) ?
    C1 C11 O1 Cu1 . . . . -178.44(11) ?
    C11 C12 C13 O2 . . . . -7.8(3) ?
    C11 C12 C13 C14 . . . . 167.41(18) ?
    C12 C13 O2 Cu1 . . . . 6.8(3) ?
    C14 C13 O2 Cu1 . . . . -168.52(12) ?
    O2 C13 C14 F2 . . . . -164.16(17) ?
    C12 C13 C14 F2 . . . . 19.8(3) ?
    O2 C13 C14 F3 . . . . -42.2(2) ?
    C12 C13 C14 F3 . . . . 141.79(18) ?
    O2 C13 C14 F1 . . . . 75.17(19) ?
    C12 C13 C14 F1 . . . . -100.89(19) ?
    C13 O2 Cu1 O1 . . . . -1.56(14) ?
    C13 O2 Cu1 P2 . . . . -111.18(13) ?
    C13 O2 Cu1 P1 . . . . 103.52(13) ?
    C11 O1 Cu1 O2 . . . . -3.09(14) ?
    C11 O1 Cu1 P2 . . . . 107.88(14) ?
    C11 O1 Cu1 P1 . . . . -113.94(14) ?
    O2 Cu1 P1 C27 . . . . 77.72(7) ?
    O1 Cu1 P1 C27 . . . . 174.00(7) ?
    P2 Cu1 P1 C27 . . . . -59.45(7) ?
    O2 Cu1 P1 C15 . . . . -44.16(7) ?
    O1 Cu1 P1 C15 . . . . 52.12(7) ?
    P2 Cu1 P1 C15 . . . . 178.67(6) ?
    O2 Cu1 P1 C21 . . . . -161.62(7) ?
    O1 Cu1 P1 C21 . . . . -65.34(7) ?
    P2 Cu1 P1 C21 . . . . 61.21(7) ?
    C27 P1 C15 C20 . . . . 89.84(17) ?
    C21 P1 C15 C20 . . . . -18.67(18) ?
    Cu1 P1 C15 C20 . . . . -142.42(14) ?
    C27 P1 C15 C16 . . . . -90.27(15) ?
    C21 P1 C15 C16 . . . . 161.22(14) ?
    Cu1 P1 C15 C16 . . . . 37.46(16) ?
    C20 C15 C16 C17 . . . . 0.8(3) ?
    P1 C15 C16 C17 . . . . -179.08(15) ?
    C15 C16 C17 C18 . . . . 0.8(3) ?
    C16 C17 C18 C19 . . . . -1.7(3) ?
    C17 C18 C19 C20 . . . . 1.0(3) ?
    C18 C19 C20 C15 . . . . 0.6(3) ?
    C16 C15 C20 C19 . . . . -1.5(3) ?
    P1 C15 C20 C19 . . . . 178.40(14) ?
    C27 P1 C21 C26 . . . . 0.86(17) ?
    C15 P1 C21 C26 . . . . 109.86(16) ?
    Cu1 P1 C21 C26 . . . . -126.12(14) ?
    C27 P1 C21 C22 . . . . 178.99(14) ?
    C15 P1 C21 C22 . . . . -72.02(15) ?
    Cu1 P1 C21 C22 . . . . 52.01(15) ?
    C26 C21 C22 C23 . . . . -0.9(3) ?
    P1 C21 C22 C23 . . . . -179.06(14) ?
    C21 C22 C23 C24 . . . . 1.1(3) ?
    C22 C23 C24 C25 . . . . -0.3(3) ?
    C23 C24 C25 C26 . . . . -0.7(3) ?
    C22 C21 C26 C25 . . . . -0.1(3) ?
    P1 C21 C26 C25 . . . . 177.94(15) ?
    C24 C25 C26 C21 . . . . 0.9(3) ?
    C15 P1 C27 C32 . . . . 171.14(14) ?
    C21 P1 C27 C32 . . . . -81.48(15) ?
    Cu1 P1 C27 C32 . . . . 44.31(16) ?
    C15 P1 C27 C28 . . . . -6.69(17) ?
    C21 P1 C27 C28 . . . . 100.69(16) ?
    Cu1 P1 C27 C28 . . . . -133.52(14) ?
    C32 C27 C28 C29 . . . . -0.4(3) ?
    P1 C27 C28 C29 . . . . 177.39(14) ?
    C27 C28 C29 C30 . . . . 1.3(3) ?
    C28 C29 C30 C31 . . . . -0.7(3) ?
    C29 C30 C31 C32 . . . . -0.7(3) ?
    C30 C31 C32 C27 . . . . 1.6(3) ?
    C28 C27 C32 C31 . . . . -1.0(3) ?
    P1 C27 C32 C31 . . . . -178.94(15) ?
    O2 Cu1 P2 C39 . . . . -76.44(7) ?
    O1 Cu1 P2 C39 . . . . -174.30(7) ?
    P1 Cu1 P2 C39 . . . . 60.86(7) ?
    O2 Cu1 P2 C45 . . . . 43.76(8) ?
    O1 Cu1 P2 C45 . . . . -54.10(7) ?
    P1 Cu1 P2 C45 . . . . -178.94(6) ?
    O2 Cu1 P2 C33 . . . . 163.39(7) ?
    O1 Cu1 P2 C33 . . . . 65.53(7) ?
    P1 Cu1 P2 C33 . . . . -59.31(6) ?
    C39 P2 C33 C38 . . . . 77.40(16) ?
    C45 P2 C33 C38 . . . . -29.54(16) ?
    Cu1 P2 C33 C38 . . . . -157.55(13) ?
    C39 P2 C33 C34 . . . . -105.59(14) ?
    C45 P2 C33 C34 . . . . 147.47(14) ?
    Cu1 P2 C33 C34 . . . . 19.46(15) ?
    C38 C33 C34 C35 . . . . -1.5(3) ?
    P2 C33 C34 C35 . . . . -178.64(14) ?
    C33 C34 C35 C36 . . . . 1.3(3) ?
    C34 C35 C36 C37 . . . . -0.3(3) ?
    C35 C36 C37 C38 . . . . -0.4(3) ?
    C36 C37 C38 C33 . . . . 0.2(3) ?
    C34 C33 C38 C37 . . . . 0.7(3) ?
    P2 C33 C38 C37 . . . . 177.72(14) ?
    C45 P2 C39 C40 . . . . 102.87(17) ?
    C33 P2 C39 C40 . . . . -3.69(18) ?
    Cu1 P2 C39 C40 . . . . -128.84(15) ?
    C45 P2 C39 C44 . . . . -79.61(15) ?
    C33 P2 C39 C44 . . . . 173.83(14) ?
    Cu1 P2 C39 C44 . . . . 48.68(15) ?
    C44 C39 C40 C41 . . . . 1.0(3) ?
    P2 C39 C40 C41 . . . . 178.47(16) ?
    C39 C40 C41 C42 . . . . -0.4(3) ?
    C40 C41 C42 C43 . . . . 0.2(3) ?
    C41 C42 C43 C44 . . . . -0.6(3) ?
    C42 C43 C44 C39 . . . . 1.2(3) ?
    C40 C39 C44 C43 . . . . -1.4(3) ?
    P2 C39 C44 C43 . . . . -179.08(15) ?
    C39 P2 C45 C46 . . . . -19.17(18) ?
    C33 P2 C45 C46 . . . . 89.41(17) ?
    Cu1 P2 C45 C46 . . . . -144.98(14) ?
    C39 P2 C45 C50 . . . . 164.25(14) ?
    C33 P2 C45 C50 . . . . -87.17(15) ?
    Cu1 P2 C45 C50 . . . . 38.44(16) ?
    C50 C45 C46 C47 . . . . 0.3(3) ?
    P2 C45 C46 C47 . . . . -176.24(15) ?
    C45 C46 C47 C48 . . . . 0.7(3) ?
    C46 C47 C48 C49 . . . . -0.9(3) ?
    C47 C48 C49 C50 . . . . 0.2(3) ?
    C48 C49 C50 C45 . . . . 0.8(3) ?
    C46 C45 C50 C49 . . . . -1.0(3) ?
    P2 C45 C50 C49 . . . . 175.78(15) ?
data_global
_journal_date_recd_electronic     2010-11-03
_journal_date_accepted     2011-01-12
_journal_name_full     'Acta Crystallographica, Section E'
_journal_year     2011
_journal_volume     67
_journal_issue      2
_journal_page_first     m231
_journal_page_last     m232
_journal_paper_category     QM
_journal_coeditor_code     SI2308
_publ_contact_author_name     'Heinrich Lang'
_publ_contact_author_address
; Technische Universit\"at Chemnitz, Fakult\"at f\"ur Naturwissenschaften,
 Institut f\"ur Chemie, Lehrstuhl f\"ur Anorganische Chemie, Stra\&se der
 Nationen 62, 09111 Chemnitz, Germany
;
_publ_contact_author_email     heinrich.lang@chemie.tu-chemnitz.de
_publ_contact_author_fax     '49 371 531 21219'
_publ_contact_author_phone     '49 371 531 21210'
_publ_section_title
;\
(1-Ferrocenyl-4,4,4-trifluorobutane-1,3-dionato-\k^2^<i>O</i>,<i>O</i>)\
bis(triphenylphosphane)copper(I)
;
loop_
    _publ_author_name
    _publ_author_address
    'R\"uffer, Tobias'
;
Technische Universit\"at Chemnitz
Fakult\"at f\"ur Naturwissenschaften,
Institut f\"ur Chemie
Lehrstuhl f\"ur Anorganische Chemie
Strasse der Nationen 62
09111 Chemnitz
Germany
;
    'Joubert, Chris C.'
;
Department of Chemistry
University of the Free State
PO Box 339
Bloemfontein
South Africa
;
    'Buitendach, Blenerhassit E.'
;
Department of Chemistry
University of the Free State
PO Box 339
Bloemfontein
South Africa
;
    'Swarts, Jannie C.'
;
Department of Chemistry
University of the Free State
PO Box 339
Bloemfontein
South Africa
;
    'Jakob, Alexander'
;
Technische Universit\"at Chemnitz
Fakult\"at f\"ur Naturwissenschaften,
Institut f\"ur Chemie
Lehrstuhl f\"ur Anorganische Chemie
Strasse der Nationen 62
09111 Chemnitz
Germany
;
    'Lang, Heinrich'
;
Technische Universit\"at Chemnitz
Fakult\"at f\"ur Naturwissenschaften,
Institut f\"ur Chemie
Lehrstuhl f\"ur Anorganische Chemie
Strasse der Nationen 62
09111 Chemnitz
Germany
;
