# Supplementary material for: (1-Ferrocenyl-4,4,4-trifluoro­butane-1,3-dionato-κ2 O,O)bis­(triphenyl­phosphane)copper(I)
Source: Acta Crystallogr Sect E Struct Rep Online. 2011 Jan 22;67(Pt 2):m231–2. doi: 10.1107/S1600536811001796 (PMC3051674; doi:10.1107/S1600536811001796)
Supplement: Supplementary file 2 [file e-67-0m231-Isup2.hkl]

#
# h,k,l, Fc-squared, Fo-squared, sigma(Fo-squared) and status flag
#
data_I
_shelx_title ' ALEX33 in P2(1)'
_shelx_refln_list_code          4
_shelx_F_calc_maximum      220.32
_exptl_crystal_F_000       936.00
_reflns_d_resolution_high  0.8088
 
loop_
 _symmetry_equiv_pos_as_xyz
 'x, y, z'
 '-x, y+1/2, -z'
 
_cell_length_a    11.0276
_cell_length_b    16.8178
_cell_length_c    12.5079
_cell_angle_alpha  90.000
_cell_angle_beta  115.246
_cell_angle_gamma  90.000
 
_shelx_F_squared_multiplier     1.000
 
loop_
 _refln_index_h
 _refln_index_k
 _refln_index_l
 _refln_F_squared_calc
 _refln_F_squared_meas
 _refln_F_squared_sigma
 _refln_observed_status
   0 -20   0     1692.21     1792.47     38.65 o
   1 -20   0      210.86      203.68     16.47 o
   2 -20   0       56.03       39.40     14.50 o
   3 -20   0      229.28      223.85     23.03 o
   1 -19   0      245.20      266.78     16.06 o
   2 -19   0       38.04       43.37     13.23 o
   3 -19   0      427.97      462.38     14.04 o
   4 -19   0        3.17        1.66     12.08 o
   5 -19   0      288.67      289.03     16.25 o
   0 -18   0     2628.83     2767.18     42.41 o
   1 -18   0      339.72      353.13     15.82 o
   2 -18   0      313.37      336.46     18.22 o
   3 -18   0      128.44      132.95     11.10 o
   4 -18   0     2066.21     2130.57     26.97 o
   5 -18   0      655.10      686.03     18.91 o
   6 -18   0      509.56      511.47     29.19 o
   1 -17   0     1900.23     2005.75     19.31 o
   2 -17   0      215.80      225.96     10.70 o
   3 -17   0     1020.33     1020.03     23.59 o
   4 -17   0       68.31       90.86     12.86 o
   5 -17   0      428.95      415.02     15.89 o
   6 -17   0       16.37        8.92     11.43 o
   7 -17   0      128.83      110.96     15.55 o
   0 -16   0     3500.54     3648.12     27.62 o
   1 -16   0     1062.99     1127.32     14.90 o
   2 -16   0      240.91      249.36     10.15 o
   3 -16   0       20.16       15.47     12.46 o
   4 -16   0     2065.44     2017.92     49.57 o
   5 -16   0      958.34      970.14     33.16 o
   6 -16   0      343.50      356.45     16.07 o
   7 -16   0      168.09      155.40     14.61 o
   1 -15   0      446.92      453.01      8.38 o
   2 -15   0      276.69      249.12      9.58 o
   3 -15   0      127.86      120.98      9.26 o
   4 -15   0        5.00        1.73      3.65 o
   5 -15   0      169.52      172.69     12.54 o
   6 -15   0     1055.16     1040.71     20.40 o
   7 -15   0       12.05       11.73     13.80 o
   8 -15   0       13.55        8.66     21.77 o
   0 -14   0     1497.61     1601.99     17.75 o
   1 -14   0      148.83      161.40      5.86 o
   2 -14   0      811.64      825.74     11.26 o
   3 -14   0      400.00      393.26      9.38 o
   4 -14   0     2625.17     2592.52     21.75 o
   5 -14   0     1905.63     1867.72     19.76 o
   6 -14   0      226.72      215.38     11.37 o
   7 -14   0      410.40      389.01     15.85 o
   8 -14   0      345.61      321.46     16.48 o
   9 -14   0      212.86      198.56     15.93 o
   1 -13   0      994.61     1049.59      9.23 o
   2 -13   0      163.36      166.06      7.16 o
   3 -13   0      233.74      240.72      7.94 o
   4 -13   0      452.53      417.86     10.80 o
   5 -13   0      833.08      834.54     14.18 o
   6 -13   0      811.81      816.97     14.91 o
   7 -13   0      703.65      661.94     17.77 o
   8 -13   0       34.35       26.17     15.60 o
   9 -13   0      182.30      191.21     15.53 o
   0 -12   0     1832.56     1888.65     27.78 o
   1 -12   0      591.22      635.35     11.68 o
   2 -12   0      506.92      500.23      8.59 o
   3 -12   0     1314.79     1333.69     12.74 o
   4 -12   0     1148.90     1162.89     18.90 o
   5 -12   0      653.23      642.19     12.77 o
   6 -12   0      164.70      148.31     10.49 o
   7 -12   0      329.05      309.93     12.22 o
   8 -12   0     2157.11     2200.23     29.99 o
   9 -12   0      591.45      590.14     19.02 o
  10 -12   0      321.43      313.39     17.70 o
   1 -11   0     2396.71     2468.49     17.15 o
   2 -11   0     1127.34     1185.23     15.61 o
   3 -11   0      966.84      952.63     13.67 o
   4 -11   0       91.85       78.07      8.05 o
   5 -11   0     2136.33     2180.33     19.04 o
   6 -11   0      652.23      674.06     15.45 o
   7 -11   0     1785.62     1710.24     19.37 o
   8 -11   0      223.91      207.28     15.10 o
   9 -11   0      423.13      457.83     17.74 o
  10 -11   0      539.83      548.05     19.48 o
   0 -10   0     7752.78     7710.46     28.57 o
   1 -10   0     1978.94     2108.26     15.04 o
   2 -10   0      621.42      621.93      8.72 o
   3 -10   0      270.47      271.21      7.35 o
   4 -10   0     4863.85     4757.12     24.57 o
   5 -10   0     1179.89     1115.27     14.13 o
   6 -10   0     2987.53     2913.61     32.98 o
   7 -10   0       23.27       19.05     10.78 o
   8 -10   0     1415.71     1389.90     18.60 o
   9 -10   0      556.70      576.50     18.46 o
  10 -10   0       11.37       18.96     19.59 o
   1  -9   0     5538.22     5507.02     18.39 o
   2  -9   0      425.62      480.74      7.44 o
   3  -9   0     1243.61     1196.83     10.76 o
   4  -9   0      771.42      752.10     11.08 o
   5  -9   0     1576.99     1569.30     18.32 o
   6  -9   0      640.65      616.57     11.68 o
   7  -9   0     1144.11     1108.05     15.49 o
   8  -9   0      119.82      115.28     10.06 o
   9  -9   0      486.28      517.91     17.67 o
  10  -9   0      508.45      504.42     22.90 o
  11  -9   0      444.41      423.80     20.15 o
   0  -8   0     5953.89     5991.78     19.57 o
   1  -8   0     1202.07     1208.15      8.43 o
   2  -8   0      668.27      615.24      7.55 o
   3  -8   0     2075.17     2137.85     24.04 o
   4  -8   0     3421.90     3266.14     19.13 o
   5  -8   0     2628.94     2563.11     18.50 o
   6  -8   0      146.19      143.22      9.03 o
   7  -8   0      489.90      493.03     13.76 o
   8  -8   0     1057.29     1045.97     15.91 o
   9  -8   0     1741.11     1739.35     25.57 o
  10  -8   0       38.77       31.68     15.60 o
  11  -8   0      231.67      213.83     17.38 o
   1  -7   0     3828.28     3954.89     18.76 o
   2  -7   0     1113.21     1129.11      8.91 o
   3  -7   0        7.39       27.57      4.85 o
   4  -7   0     1535.27     1535.73     15.39 o
   5  -7   0     2146.02     2175.01     19.07 o
   6  -7   0      289.97      305.34      9.35 o
   7  -7   0     1069.33     1010.02     14.33 o
   8  -7   0      623.72      564.41     12.68 o
   9  -7   0        9.61       -0.54      3.82 o
  10  -7   0      331.07      335.83     16.67 o
  11  -7   0      168.81      197.14     23.11 o
   0  -6   0    14809.50    16189.31    141.02 o
   1  -6   0      777.19      808.63      5.09 o
   2  -6   0      911.97     1042.68      8.09 o
   3  -6   0     2491.99     2520.82     14.53 o
   4  -6   0     5051.88     5118.29     52.78 o
   5  -6   0     3733.51     3747.76     20.44 o
   6  -6   0       96.98       92.86      7.53 o
   7  -6   0      540.06      515.16      9.83 o
   8  -6   0     1616.56     1592.28     15.51 o
   9  -6   0      104.62      106.72     10.57 o
  10  -6   0      643.62      648.56     19.10 o
  11  -6   0       69.74       67.09     13.24 o
   1  -5   0      386.62      418.47      4.15 o
   2  -5   0       31.06       33.40      4.07 o
   3  -5   0     2365.47     2528.73     13.97 o
   4  -5   0      148.90      142.35      6.34 o
   5  -5   0     2408.38     2421.79     14.21 o
   6  -5   0       38.42       31.62      5.84 o
   7  -5   0      386.11      367.46     10.26 o
   8  -5   0      643.43      613.57     21.76 o
  10  -5   0      435.00      404.18     17.56 o
  11  -5   0      158.12      150.63     13.48 o
   0  -4   0    24746.53    27596.47    115.10 o
   1  -4   0     3902.34     4255.95     11.99 o
   2  -4   0     1160.17     1209.15      8.73 o
   3  -4   0     1636.00     1657.36     23.62 o
   4  -4   0     2094.82     1979.91     11.46 o
   5  -4   0      691.20      624.64      8.49 o
   6  -4   0      277.84      297.07      5.16 o
   7  -4   0      719.25      712.63     16.61 o
   8  -4   0     2943.05     2924.61     23.20 o
   9  -4   0     1297.75     1280.31     21.85 o
  10  -4   0       39.81       35.23     14.00 o
  11  -4   0        2.84       -4.20      6.00 o
  12  -4   0       46.10       51.28     15.67 o
   1  -3   0     4719.00     5164.77     34.94 o
   2  -3   0     2450.83     2625.99     17.63 o
   3  -3   0      536.49      524.02      7.20 o
   4  -3   0     1047.79     1182.68      6.67 o
   5  -3   0     2483.50     2352.41     18.09 o
   6  -3   0      463.79      447.85      6.18 o
   7  -3   0     3219.73     3083.80     14.79 o
   8  -3   0      811.71      803.40     13.21 o
   9  -3   0      831.75      835.36     39.20 o
  10  -3   0     1024.85     1033.65     22.14 o
  11  -3   0      313.91      328.48     17.24 o
  12  -3   0      224.00      222.18     18.63 o
   1  -2   0      828.78      935.31      5.36 o
   2  -2   0     6898.92     7606.94     67.69 o
   3  -2   0      431.02      438.31      4.22 o
   4  -2   0     3837.61     3758.66     14.98 o
   5  -2   0     3157.07     3026.73     27.70 o
   6  -2   0     1284.61     1304.10      9.54 o
   7  -2   0      583.37      532.73      9.63 o
   8  -2   0     2944.74     2936.20     26.02 o
   9  -2   0      961.46      946.92     19.53 o
  10  -2   0      729.60      716.31     19.34 o
  11  -2   0      290.44      268.72     17.34 o
  12  -2   0      619.55      639.58     22.44 o
   2  -1   0      817.81      864.64      6.94 o
   3  -1   0     9087.41     9111.14    101.00 o
   4  -1   0     1033.09     1129.00      7.42 o
   5  -1   0     1642.49     1630.23     24.20 o
   6  -1   0     1228.10     1263.31      9.56 o
   7  -1   0     2575.57     2503.64     14.42 o
   8  -1   0      316.31      310.78      8.90 o
   9  -1   0     1086.75     1118.50     20.26 o
  10  -1   0      577.30      543.18     32.19 o
  11  -1   0      326.12      349.48     17.42 o
  12  -1   0      351.02      395.00     19.63 o
   2   0   0        2.11        6.82      2.52 o
   3   0   0     1781.38     1991.59     11.05 o
   4   0   0     3845.19     3802.69     21.07 o
   5   0   0     2659.92     2440.63     11.45 o
   6   0   0      398.98      377.93      6.25 o
   7   0   0      266.43      272.96      9.36 o
   8   0   0     1390.35     1433.45     37.28 o
   9   0   0     1283.42     1269.82     18.68 o
  10   0   0       20.58        3.79     16.91 o
  11   0   0      108.36      101.65     15.30 o
  12   0   0      943.89     1089.20     25.00 o
   2   1   0      863.59      914.75      7.35 o
   3   1   0     8835.72     8878.64     61.29 o
   4   1   0     1107.19     1185.29      7.37 o
   5   1   0     1362.47     1361.01      8.82 o
   6   1   0     1139.41     1176.97     11.61 o
   7   1   0     2415.58     2330.21     32.58 o
   8   1   0      307.04      299.01     10.90 o
   9   1   0      861.14      900.76     26.53 o
  10   1   0      582.72      585.55     18.07 o
  11   1   0      258.96      268.76     19.61 o
  12   1   0      319.80      360.11     19.37 o
   1   2   0      920.00     1007.22      9.54 o
   2   2   0     6958.83     7611.60     95.99 o
   3   2   0      521.94      534.17      7.51 o
   4   2   0     3980.88     3873.93     25.05 o
   5   2   0     3344.16     3247.91     21.17 o
   6   2   0     1191.00     1184.22     17.10 o
   7   2   0      602.18      565.85     10.32 o
   8   2   0     2862.90     2870.06     22.55 o
   9   2   0      967.17      954.38     22.59 o
  10   2   0      693.85      719.88     14.17 o
  11   2   0      285.02      305.73     17.15 o
  12   2   0      562.58      613.11     20.71 o
   1   3   0     4288.02     4811.41     46.13 o
   2   3   0     2470.81     2585.66     13.44 o
   3   3   0      689.49      690.57      6.65 o
   4   3   0     1081.95     1203.68     14.08 o
   5   3   0     2156.58     2024.64     13.57 o
   6   3   0      483.78      464.68      8.92 o
   7   3   0     3117.64     3040.62     19.81 o
   8   3   0      736.87      739.87     13.20 o
   9   3   0      944.67      978.72     20.67 o
  10   3   0      983.09     1045.55     16.10 o
  11   3   0      282.59      295.81     16.55 o
  12   3   0      197.83      215.17     18.05 o
   1   4   0     4279.37     4740.36     64.63 o
   2   4   0     1094.59     1142.32     14.51 o
   3   4   0     1491.94     1507.76     12.53 o
   4   4   0     2222.61     2120.88     11.89 o
   5   4   0      651.76      587.39     11.58 o
   6   4   0      318.96      333.95      8.29 o
   7   4   0      688.04      677.65     11.06 o
   8   4   0     2813.28     2812.44     26.73 o
   9   4   0     1387.31     1450.52     20.67 o
  10   4   0       31.14       28.90     10.79 o
  11   4   0        1.76       -2.78      9.66 o
  12   4   0       26.04       29.84     16.89 o
   2   5   0       25.09       25.44      3.43 o
   3   5   0     2085.56     2220.66     25.86 o
   4   5   0      134.35      127.49      5.04 o
   5   5   0     2502.47     2552.02     14.52 o
   6   5   0       20.95       13.60      6.37 o
   7   5   0      431.47      410.51      9.81 o
   8   5   0      695.55      674.60     14.52 o
   9   5   0      338.66      347.29     11.15 o
  10   5   0      497.50      523.40     14.67 o
  11   5   0      204.66      211.43     12.12 o
   1   6   0      762.41      801.72     14.12 o
   2   6   0      973.13     1096.89     12.15 o
   3   6   0     2525.97     2530.02     11.57 o
   4   6   0     5314.29     5309.47     33.97 o
   5   6   0     3697.42     3695.76     26.92 o
   6   6   0      112.51      118.13     10.16 o
   7   6   0      526.79      511.94     10.37 o
   8   6   0     1672.84     1677.70     43.02 o
   9   6   0       60.83       57.07      9.47 o
  10   6   0      662.58      699.48     29.10 o
  11   6   0       72.66       72.05     15.28 o
   1   7   0     4082.84     4116.74     21.10 o
   2   7   0     1071.49     1094.98     10.46 o
   4   7   0     1530.21     1529.79     12.26 o
   5   7   0     2385.69     2387.25     28.98 o
   6   7   0      350.79      361.52     12.73 o
   7   7   0     1164.01     1116.46     13.76 o
   8   7   0      689.52      668.52     14.63 o
   9   7   0       42.06       42.04     10.80 o
  10   7   0      311.41      320.27     24.36 o
  11   7   0      209.22      213.58     16.89 o
   1   8   0     1232.57     1206.35     11.52 o
   2   8   0      727.92      670.70      6.37 o
   3   8   0     2168.75     2238.90      9.05 o
   4   8   0     3810.92     3640.37     15.62 o
   5   8   0     2739.25     2671.46     19.74 o
   6   8   0      168.23      169.32      6.59 o
   7   8   0      498.95      528.02     10.92 o
   8   8   0     1166.02     1108.14     16.69 o
   9   8   0     1747.15     1664.23     54.13 o
  10   8   0       46.74       40.72     15.79 o
  11   8   0      231.04      225.50     17.62 o
   1   9   0     5707.05     5602.98     75.84 o
   2   9   0      395.52      451.95      5.73 o
   3   9   0     1218.45     1174.72      7.50 o
   4   9   0      756.70      692.48     25.84 o
   5   9   0     1743.66     1730.98     20.44 o
   6   9   0      696.50      685.20     15.89 o
   7   9   0      998.61      964.22     28.94 o
   8   9   0      145.59      143.18     13.79 o
   9   9   0      499.92      532.11     29.29 o
  10   9   0      471.54      475.02     21.52 o
  11   9   0      470.81      493.41     21.17 o
   1  10   0     2019.68     2129.67     16.78 o
   2  10   0      636.85      623.44      6.85 o
   3  10   0      235.04      235.36      4.88 o
   4  10   0     5046.43     4807.22     68.45 o
   5  10   0     1273.29     1242.13     19.14 o
   6  10   0     2944.25     2912.27     85.77 o
   7  10   0       31.13       14.66     12.64 o
   8  10   0     1329.40     1270.01     22.98 o
   9  10   0      574.67      602.87     19.84 o
  10  10   0        6.65        1.60     10.87 o
   1  11   0     2193.54     2239.23     18.11 o
   2  11   0     1117.15     1151.55     12.86 o
   3  11   0      933.63      979.04     14.79 o
   4  11   0      102.76       96.77      5.47 o
   5  11   0     2009.90     2038.80     25.79 o
   6  11   0      701.65      716.91     17.08 o
   7  11   0     1703.42     1632.51     24.74 o
   8  11   0      258.22      241.38     16.95 o
   9  11   0      377.56      364.76     17.67 o
  10  11   0      482.84      496.23     21.68 o
   1  12   0      725.80      773.14     12.54 o
   2  12   0      436.41      432.48      6.83 o
   3  12   0     1191.34     1239.54     15.47 o
   4  12   0     1190.54     1168.54     40.72 o
   5  12   0      668.28      676.74     17.28 o
   6  12   0      139.66      133.74     14.32 o
   7  12   0      328.12      301.49     16.31 o
   8  12   0     2059.34     2063.35     29.14 o
   9  12   0      528.89      521.98     20.90 o
  10  12   0      314.80      295.61     19.10 o
   1  13   0      759.46      793.48     33.26 o
   2  13   0      149.51      154.69      5.90 o
   3  13   0      328.96      341.07      8.31 o
   4  13   0      429.39      414.22     14.39 o
   5  13   0      841.19      822.95     18.90 o
   6  13   0      748.39      765.09     31.90 o
   7  13   0      696.38      680.73     19.67 o
   8  13   0       36.80       36.71     18.74 o
   9  13   0      228.23      213.80     19.55 o
   0  14   0     1427.93     1503.53     25.42 o
   1  14   0      152.95      171.76      9.59 o
   2  14   0      726.17      721.20     15.22 o
   3  14   0      465.71      448.62     14.85 o
   4  14   0     2603.94     2511.01     27.31 o
   5  14   0     1738.93     1678.75     24.87 o
   6  14   0      236.76      228.23     15.03 o
   7  14   0      391.27      372.71     17.38 o
   8  14   0      318.35      296.52     17.61 o
   9  14   0      189.95      177.51     18.55 o
   1  15   0      388.51      378.80     11.99 o
   2  15   0      300.45      284.37     12.72 o
   3  15   0      152.71      131.68     13.32 o
   4  15   0        1.98       -0.25      0.47 o
   5  15   0      148.11      120.56     14.93 o
   6  15   0     1074.68     1022.47     22.55 o
   7  15   0       12.86        3.42      7.82 o
   8  15   0       10.50       -1.89     11.11 o
   0  16   0     3364.27     3504.80     39.54 o
   1  16   0     1059.54     1128.15     17.54 o
   2  16   0      242.46      239.59     14.05 o
   3  16   0       24.52       19.10     13.18 o
   4  16   0     2240.20     2104.20     27.64 o
   5  16   0      949.23      893.32     21.96 o
   6  16   0      320.21      337.40     17.12 o
   7  16   0      152.53      127.39     17.05 o
   1  17   0     2107.60     2200.10     20.01 o
   2  17   0      226.81      224.39     14.30 o
   3  17   0     1161.20     1102.24     21.89 o
   4  17   0       77.18       78.40     14.13 o
   5  17   0      372.42      336.65     18.00 o
   6  17   0       16.64       19.30     16.99 o
   7  17   0      114.81      111.33     19.18 o
   0  18   0     2934.47     3074.01     39.98 o
   1  18   0      347.15      360.62     18.40 o
   2  18   0      369.50      384.37     16.19 o
   3  18   0      122.29      125.66     20.89 o
   4  18   0     2124.10     2084.87     29.59 o
   5  18   0      701.39      671.14     21.23 o
   6  18   0      513.04      512.80     21.54 o
   1  19   0      320.94      318.72     24.10 o
   2  19   0       33.18       28.74     15.68 o
   3  19   0      489.04      496.69     18.83 o
   4  19   0        1.74        8.24     15.62 o
   5  19   0      256.72      261.17     26.28 o
   1  20   0      204.42      188.00     14.58 o
   2  20   0       67.52       58.97     13.44 o
   3  20   0      215.70      251.32     17.39 o
  -3 -20   1      243.09      273.00     16.53 o
  -2 -20   1      225.32      240.58     16.78 o
  -1 -20   1      218.65      236.05     16.49 o
   0 -20   1      237.36      249.66     16.43 o
   1 -20   1        3.57       11.38     23.02 o
   2 -20   1      610.80      589.74     27.57 o
  -5 -19   1      178.84      178.38     20.18 o
  -4 -19   1      162.72      136.95     13.42 o
  -3 -19   1      948.28      996.76     21.66 o
  -2 -19   1     1301.73     1412.85     24.10 o
  -1 -19   1      135.99      126.89     15.58 o
   0 -19   1       36.49       25.83     16.19 o
   1 -19   1      912.78      976.70     21.47 o
   2 -19   1      810.01      835.73     16.25 o
   3 -19   1      103.80      109.46     13.67 o
   4 -19   1       80.44       61.62     14.83 o
  -6 -18   1      473.33      476.24     25.53 o
  -5 -18   1       28.15       32.50     13.79 o
  -4 -18   1      839.23      853.51     15.98 o
  -3 -18   1      210.59      202.98     10.99 o
  -2 -18   1      555.74      622.96     28.87 o
  -1 -18   1      190.51      215.30     14.12 o
   0 -18   1      154.35      165.33     13.91 o
   1 -18   1      410.24      412.39     12.98 o
   2 -18   1      724.69      765.87     20.35 o
   3 -18   1      565.68      573.14     26.90 o
   4 -18   1       93.61       86.16     14.21 o
   5 -18   1      289.34      298.47     16.40 o
  -7 -17   1      345.96      322.38     25.14 o
  -6 -17   1      279.27      279.89     13.14 o
  -5 -17   1      166.62      171.23     11.49 o
  -4 -17   1      383.43      380.74     10.99 o
  -3 -17   1     2872.48     2887.54     40.67 o
  -2 -17   1      960.97      951.89     12.92 o
  -1 -17   1       93.27       98.67     12.10 o
   0 -17   1      202.26      202.48     10.12 o
   1 -17   1     2213.30     2264.61     21.03 o
   2 -17   1     1595.21     1619.68     19.01 o
   3 -17   1       13.11        2.26     24.20 o
   4 -17   1       29.17       31.86     12.74 o
   5 -17   1      782.77      787.62     20.17 o
   6 -17   1      791.60      801.99     21.01 o
  -8 -16   1       82.76       53.07     22.48 o
  -7 -16   1      382.43      389.24     20.86 o
  -6 -16   1       87.42       89.38     10.59 o
  -5 -16   1      124.79      107.10     10.31 o
  -4 -16   1      188.03      194.14      9.54 o
  -3 -16   1       38.96       37.45      8.01 o
  -2 -16   1     1733.52     1799.07     15.69 o
  -1 -16   1      268.59      257.34      7.97 o
   0 -16   1      632.13      660.71     12.66 o
   1 -16   1      582.32      626.98     12.84 o
   2 -16   1      398.58      412.71     11.67 o
   3 -16   1      845.15      818.50     17.69 o
   4 -16   1       17.63       11.83     12.34 o
   5 -16   1      218.48      193.69     14.28 o
   6 -16   1      311.52      314.34     16.17 o
   7 -16   1       69.01       68.67     16.99 o
  -8 -15   1      794.63      793.87     17.10 o
  -7 -15   1      503.09      514.40     15.63 o
  -6 -15   1      143.50      153.96     11.90 o
  -5 -15   1      115.02      109.90     10.23 o
  -4 -15   1     1199.81     1226.31     19.52 o
  -3 -15   1      928.02      957.20     12.47 o
  -2 -15   1      716.68      731.22     10.81 o
  -1 -15   1     1201.26     1286.55     11.03 o
   0 -15   1      208.73      221.93      7.89 o
   1 -15   1     1332.42     1381.15     15.91 o
   2 -15   1      478.11      476.75     11.70 o
   3 -15   1       55.16       48.48     10.93 o
   4 -15   1       22.46       21.39     14.55 o
   5 -15   1      968.46      949.64     19.59 o
   6 -15   1      444.40      410.67     22.09 o
   7 -15   1      204.05      179.12     16.96 o
   8 -15   1       85.97       77.42     16.28 o
  -9 -14   1       71.50       54.92     14.24 o
  -8 -14   1       37.94       43.33     11.12 o
  -7 -14   1      410.61      397.58     13.05 o
  -6 -14   1       83.14       75.31      9.47 o
  -5 -14   1      545.27      536.98     12.29 o
  -4 -14   1     1251.43     1262.22     15.48 o
  -3 -14   1        8.35        8.59      8.26 o
  -2 -14   1     1318.27     1350.00     18.03 o
  -1 -14   1      107.35      117.35      5.63 o
   0 -14   1      183.90      209.21      6.35 o
   1 -14   1      704.30      713.04     14.63 o
   2 -14   1      268.63      278.56      9.69 o
   3 -14   1      553.34      541.21     14.50 o
   4 -14   1      204.83      196.41     12.59 o
   5 -14   1      102.22      100.75     16.93 o
   6 -14   1      844.51      812.81     19.43 o
   7 -14   1       54.58       41.61     13.82 o
   8 -14   1       86.72       78.64     15.96 o
  -9 -13   1        8.14        2.08     17.01 o
  -8 -13   1      105.51      107.62     11.26 o
  -7 -13   1     1471.90     1456.26     19.67 o
  -6 -13   1      486.39      470.17     12.48 o
  -5 -13   1      198.35      190.05      9.83 o
  -4 -13   1      415.18      406.33      9.27 o
  -3 -13   1      873.09      866.06     10.97 o
  -2 -13   1      937.08      995.82     11.04 o
  -1 -13   1      189.05      207.10      5.76 o
   0 -13   1      751.10      755.87      8.07 o
   1 -13   1     1063.76     1111.88      9.03 o
   2 -13   1      980.54     1015.86     13.50 o
   3 -13   1        1.23        3.15     12.75 o
   4 -13   1      806.94      786.58     16.47 o
   5 -13   1     2772.90     2780.60     28.10 o
   6 -13   1      450.13      456.86     16.22 o
   7 -13   1      104.02      102.56     13.09 o
   8 -13   1       80.98       72.30     14.61 o
   9 -13   1      508.42      508.57     19.47 o
 -10 -12   1      302.31      336.46     17.39 o
  -9 -12   1       48.63       30.71     11.17 o
  -8 -12   1     1573.06     1498.83     19.29 o
  -7 -12   1        5.40       13.52      9.12 o
  -6 -12   1      427.15      416.24     11.36 o
  -5 -12   1      161.48      143.15      8.37 o
  -4 -12   1      616.26      639.94     10.00 o
  -3 -12   1      742.40      771.91     10.11 o
  -2 -12   1       49.16       54.75      5.69 o
  -1 -12   1     1253.21     1368.38     12.28 o
   0 -12   1      109.24       98.67      4.69 o
   1 -12   1     1141.97     1217.38     11.16 o
   2 -12   1     1006.90      980.63     14.24 o
   3 -12   1       64.20       60.30     10.13 o
   4 -12   1       54.77       55.19     12.64 o
   5 -12   1      281.37      278.35     13.04 o
   6 -12   1     1420.49     1385.31     21.81 o
   7 -12   1     1432.55     1357.21     22.70 o
   8 -12   1        1.73       -1.33      4.92 o
   9 -12   1      677.87      653.38     20.58 o
 -10 -11   1      215.76      218.19     13.23 o
  -9 -11   1      212.93      195.06     11.77 o
  -8 -11   1       47.18       52.06     11.03 o
  -7 -11   1     2469.61     2399.19     27.35 o
  -6 -11   1      964.08      901.48     16.72 o
  -5 -11   1      237.58      235.53      9.18 o
  -4 -11   1     1052.51     1031.99     11.43 o
  -3 -11   1     1233.64     1162.73     11.23 o
  -2 -11   1     4025.64     3998.32     17.97 o
  -1 -11   1      806.84      857.05      9.35 o
   0 -11   1       55.15       48.16      4.20 o
   1 -11   1     3744.06     3883.29     25.34 o
   2 -11   1     2295.64     2382.22     14.38 o
   3 -11   1      810.68      817.90     29.28 o
   4 -11   1      222.00      233.35     11.37 o
   5 -11   1     3589.70     3447.80     44.50 o
   6 -11   1      923.24      882.12     17.89 o
   7 -11   1      672.62      604.52     17.11 o
   8 -11   1      387.89      380.88     16.78 o
   9 -11   1      590.74      567.10     19.31 o
  10 -11   1     1230.55     1260.52     37.83 o
 -11 -10   1       80.95       60.07     15.87 o
 -10 -10   1      262.95      276.94     13.06 o
  -9 -10   1       91.99       85.15     10.43 o
  -8 -10   1     1128.70     1101.20     16.30 o
  -7 -10   1      677.19      667.84     13.07 o
  -6 -10   1     1558.66     1576.31     16.51 o
  -5 -10   1      690.23      682.80     11.24 o
  -4 -10   1     2824.45     2795.58     21.38 o
  -3 -10   1      162.43      171.16      6.31 o
  -2 -10   1     2841.55     2897.65     20.19 o
  -1 -10   1     1047.64     1082.04      8.08 o
   0 -10   1     1148.74     1122.94      8.24 o
   1 -10   1      165.78      130.39      4.14 o
   2 -10   1     4533.23     4598.60     18.97 o
   3 -10   1     3040.13     3129.42     30.82 o
   4 -10   1     2038.04     2059.19     17.55 o
   5 -10   1     1895.29     1861.59     27.87 o
   6 -10   1     1874.26     1832.80     23.09 o
   7 -10   1      139.62      149.87     12.76 o
   8 -10   1      532.52      513.30     23.08 o
   9 -10   1      401.29      407.04     17.98 o
  10 -10   1       88.04       93.95     15.68 o
 -11  -9   1      698.77      728.84     21.37 o
 -10  -9   1      485.14      494.43     15.67 o
  -9  -9   1       20.57       20.99     11.78 o
  -8  -9   1      574.80      567.33     16.07 o
  -7  -9   1     5306.40     5201.98     54.61 o
  -6  -9   1      143.36      145.49      8.58 o
  -5  -9   1       83.78       83.09      7.61 o
  -4  -9   1      554.24      536.71      9.32 o
  -3  -9   1     7719.28     7764.88     38.39 o
  -2  -9   1     8449.38     8703.64     23.41 o
  -1  -9   1     2068.35     2120.74     10.13 o
   0  -9   1     4996.97     5520.27     22.95 o
   1  -9   1     3394.21     3216.85     17.27 o
   2  -9   1     8671.81     8626.96     41.12 o
   3  -9   1      319.71      335.33      8.24 o
   4  -9   1      261.84      250.78      8.92 o
   5  -9   1     2600.92     2483.78     27.63 o
   6  -9   1     3259.59     3125.32     54.53 o
   7  -9   1       70.76       64.82     12.68 o
   8  -9   1       20.56       16.79     14.12 o
   9  -9   1      244.84      281.09     16.54 o
  10  -9   1      981.20     1004.17     23.43 o
 -11  -8   1        5.10       -2.45      6.90 o
 -10  -8   1      855.20      834.22     22.84 o
  -9  -8   1       51.04       55.40      9.69 o
  -8  -8   1     1128.99     1136.76     15.91 o
  -7  -8   1      497.92      481.05     11.33 o
  -6  -8   1     1029.12      999.90     13.14 o
  -5  -8   1      398.14      387.62      8.88 o
  -4  -8   1      345.87      296.58     12.31 o
  -3  -8   1       51.76       47.81      4.80 o
  -2  -8   1     1655.27     1522.83     10.04 o
  -1  -8   1     5183.10     5603.78     37.68 o
   0  -8   1     3354.73     3351.61     11.32 o
   1  -8   1     2825.77     2996.58     23.47 o
   2  -8   1      860.34      892.90      8.36 o
   3  -8   1     1127.51      993.49     11.63 o
   4  -8   1      333.02      310.35      8.53 o
   5  -8   1     1111.30     1093.83     13.71 o
   6  -8   1      158.47      166.59     11.28 o
   7  -8   1      262.23      250.99     13.55 o
   8  -8   1      238.75      232.29     14.16 o
   9  -8   1      542.93      551.70     26.55 o
  10  -8   1      248.99      250.27     17.91 o
 -11  -7   1      541.34      544.57     18.96 o
 -10  -7   1      135.61      132.87     11.34 o
  -9  -7   1       51.64       51.54      9.89 o
  -8  -7   1     1456.23     1428.01     16.85 o
  -7  -7   1     2363.97     2346.13     19.12 o
  -6  -7   1      115.46      110.54      7.66 o
  -5  -7   1       72.59       78.59      6.53 o
  -4  -7   1     2500.65     2577.91     24.30 o
  -3  -7   1     5491.30     5395.35     18.07 o
  -2  -7   1     3836.13     3850.90     18.29 o
  -1  -7   1     3611.62     3820.05     18.26 o
   0  -7   1     2081.30     2267.46      8.80 o
   1  -7   1     4677.52     4610.60     43.65 o
   2  -7   1     6974.96     7061.69     46.35 o
   3  -7   1     1262.22     1335.79     12.23 o
   4  -7   1      345.75      348.93      8.56 o
   5  -7   1     2502.70     2449.64     22.06 o
   6  -7   1     1604.20     1568.94     19.75 o
   7  -7   1       85.33       76.97     11.54 o
   8  -7   1      879.64      842.18     30.53 o
   9  -7   1      522.76      483.78     16.94 o
  10  -7   1      701.02      732.13     29.12 o
  11  -7   1        7.07        3.70     15.21 o
 -12  -6   1       83.52       94.94     13.86 o
 -11  -6   1      604.87      569.46     15.58 o
 -10  -6   1      389.87      370.85     11.32 o
  -9  -6   1      161.09      157.47      9.03 o
  -8  -6   1      345.99      331.42      9.07 o
  -7  -6   1      584.62      582.63      9.61 o
  -6  -6   1     1276.39     1203.63     25.68 o
  -5  -6   1      658.26      616.10      9.66 o
  -4  -6   1      843.81      900.05     10.34 o
  -3  -6   1      701.05      693.38      7.34 o
  -2  -6   1     3206.54     3344.85     18.48 o
  -1  -6   1     2085.43     2281.13     12.96 o
   0  -6   1     6522.15     7041.72     47.93 o
   1  -6   1      682.13      715.19      6.74 o
   2  -6   1      433.46      434.71      7.48 o
   3  -6   1      844.15      905.76     10.11 o
   4  -6   1      807.61      850.75     11.37 o
   5  -6   1      301.41      308.73      9.17 o
   6  -6   1     1348.35     1320.67     18.36 o
   7  -6   1     1012.53      990.19     35.48 o
   8  -6   1       30.17       27.40     12.42 o
   9  -6   1       56.04       51.97     12.19 o
  10  -6   1       86.90       91.98     13.15 o
  11  -6   1       69.23       79.60     16.61 o
 -12  -5   1     1140.41     1243.57     60.42 o
 -11  -5   1      647.63      635.03     20.52 o
 -10  -5   1      168.83      180.23     11.06 o
  -9  -5   1      577.56      588.26     13.03 o
  -8  -5   1      730.10      703.60     12.97 o
  -7  -5   1     2058.80     2023.66     17.47 o
  -6  -5   1     1812.23     1801.56     13.01 o
  -5  -5   1     1088.17     1150.94      9.75 o
  -4  -5   1      606.81      568.92      8.02 o
  -3  -5   1     5481.60     5545.01     20.19 o
  -2  -5   1     2339.62     2492.05     16.22 o
  -1  -5   1    12375.02    13480.15    117.85 o
   0  -5   1     5479.14     5926.81     18.91 o
   1  -5   1     1391.16     1434.75      6.95 o
   2  -5   1      574.21      601.00      4.92 o
   3  -5   1      257.31      260.89      6.70 o
   4  -5   1     1255.76     1322.39     12.24 o
   5  -5   1     3544.74     3380.58     14.47 o
   6  -5   1      977.56      921.41      7.79 o
   7  -5   1       53.99       42.03      8.89 o
   8  -5   1      159.77      150.93     10.71 o
   9  -5   1      763.73      757.79     18.99 o
  10  -5   1     1067.38     1069.84     18.70 o
  11  -5   1       52.63       41.79     11.92 o
 -12  -4   1      199.45      207.50     17.75 o
 -11  -4   1      157.58      161.94     15.94 o
 -10  -4   1      125.56      128.49     10.57 o
  -9  -4   1      439.43      443.02     11.93 o
  -8  -4   1     3681.13     3690.34     61.87 o
  -7  -4   1      270.73      290.00      5.08 o
  -6  -4   1     2023.61     1913.00     26.76 o
  -5  -4   1      312.26      345.11      7.57 o
  -4  -4   1      161.73      167.76      4.98 o
  -3  -4   1      197.13      194.65      5.61 o
  -2  -4   1     3936.20     4090.97     46.94 o
  -1  -4   1      941.39     1034.57      7.59 o
   0  -4   1    10242.12    11209.03     54.36 o
   1  -4   1     1934.41     2124.00      8.87 o
   2  -4   1     3548.22     3558.51     19.01 o
   3  -4   1      307.83      328.67      6.79 o
   4  -4   1       16.76       28.68      3.09 o
   5  -4   1      787.87      875.18     15.43 o
   6  -4   1     3914.63     3821.14     22.82 o
   7  -4   1      981.84      952.49     17.62 o
   8  -4   1      594.15      566.95     16.00 o
   9  -4   1      764.46      743.70     18.59 o
  10  -4   1      247.18      235.27     18.82 o
  11  -4   1      706.37      717.45     27.16 o
 -12  -3   1      634.99      670.21     22.10 o
 -11  -3   1      995.26     1027.07     22.32 o
 -10  -3   1        3.08        4.85      9.85 o
  -9  -3   1     2096.46     2062.56     39.14 o
  -8  -3   1     1505.66     1525.68     21.94 o
  -7  -3   1     5023.81     4877.99     40.60 o
  -6  -3   1     2061.63     1940.32     14.22 o
  -5  -3   1       20.31       22.05      3.11 o
  -4  -3   1     1637.88     1633.95     15.61 o
  -3  -3   1      431.07      404.98      6.39 o
  -2  -3   1    14166.53    15150.02    127.83 o
  -1  -3   1     1753.97     1929.84     16.89 o
   0  -3   1    27039.21    29576.64    187.63 o
   1  -3   1    11935.21    12812.04    105.89 o
   2  -3   1      326.76      347.23      7.35 o
   3  -3   1     4432.03     4815.98     17.75 o
   4  -3   1      467.83      473.15     10.88 o
   5  -3   1     4747.53     4485.12     31.89 o
   6  -3   1     1346.92     1327.17     11.40 o
   7  -3   1      477.06      483.71     11.87 o
   8  -3   1      398.68      390.27     14.41 o
   9  -3   1     1148.85     1134.98     24.51 o
  10  -3   1     2187.97     2208.63     70.10 o
  11  -3   1      220.33      223.61     16.73 o
 -12  -2   1      836.86      829.10     23.12 o
 -11  -2   1      191.53      216.58     16.43 o
 -10  -2   1      425.11      421.26     11.46 o
  -9  -2   1      583.16      571.15     12.12 o
  -8  -2   1     5791.16     5658.45     52.12 o
  -7  -2   1     1363.76     1411.24     10.43 o
  -6  -2   1     2695.77     2653.77     17.25 o
  -5  -2   1      485.70      505.37      5.81 o
  -4  -2   1      341.37      313.08      4.47 o
  -3  -2   1      733.29      742.78     15.33 o
  -2  -2   1     3117.94     3292.61     39.50 o
  -1  -2   1      495.57      554.83      5.16 o
   1  -2   1     3947.28     4222.05     31.47 o
   3  -2   1     7773.30     8055.20     75.68 o
   4  -2   1     1404.46     1454.49     11.29 o
   5  -2   1      319.33      311.56      6.52 o
   6  -2   1     2721.40     2648.28     15.96 o
   7  -2   1     1063.13     1042.08     14.24 o
   8  -2   1      391.67      399.01      9.39 o
   9  -2   1      894.54      903.13     19.40 o
  10  -2   1      459.77      456.47     18.28 o
  11  -2   1     1574.10     1635.47     57.61 o
 -12  -1   1      143.29      163.15     17.25 o
 -11  -1   1     1100.03     1123.82     28.08 o
 -10  -1   1      188.39      172.75     14.17 o
  -9  -1   1     1266.38     1292.54     13.77 o
  -8  -1   1      468.25      468.13     13.54 o
  -7  -1   1     3861.91     3709.56     28.10 o
  -6  -1   1     1654.63     1600.20     11.86 o
  -5  -1   1     1507.31     1561.12      9.12 o
  -4  -1   1     1149.63     1152.16     10.84 o
  -3  -1   1     8437.22     8722.70     67.21 o
  -2  -1   1    11967.17    12546.50     93.47 o
   1  -1   1    21385.95    22333.40    129.70 o
   2  -1   1    17893.63    18666.41    101.26 o
   3  -1   1      211.22      208.39      5.30 o
   4  -1   1     4559.70     4780.42     18.31 o
   5  -1   1     3854.92     3642.62     36.81 o
   6  -1   1     1864.86     1756.67     17.35 o
   7  -1   1      412.48      409.92     15.03 o
   8  -1   1      267.45      245.32      8.86 o
   9  -1   1      766.92      789.92     34.37 o
  10  -1   1      263.98      271.79     16.01 o
  11  -1   1       79.23       71.68     15.31 o
 -12   0   1      145.36      123.91     15.88 o
 -11   0   1       85.12       65.45     15.09 o
 -10   0   1      286.01      270.04     17.03 o
  -9   0   1      198.01      184.75      9.48 o
  -8   0   1     3655.83     3636.51     26.75 o
  -7   0   1     1119.62     1071.54      9.63 o
  -6   0   1     4252.67     4316.62     15.97 o
  -5   0   1      640.98      643.79      6.43 o
  -4   0   1      845.80      843.18      7.84 o
  -3   0   1      203.01      202.50      4.67 o
  -2   0   1     5951.13     6355.16     50.18 o
   1   0   1     1578.39     1705.85     12.86 o
   2   0   1    44641.57    46242.05    266.12 o
   3   0   1        5.39        5.99      5.77 o
   4   0   1       33.33       42.35      5.20 o
   5   0   1      569.41      493.90      8.04 o
   6   0   1     1237.97     1178.61     11.87 o
   7   0   1      568.12      558.37     17.30 o
   8   0   1       88.15       86.49      7.61 o
   9   0   1      514.39      549.07     11.87 o
  10   0   1      163.99      156.71     14.59 o
  11   0   1      825.72      836.43     22.30 o
 -12   1   1       85.30       94.77     15.46 o
 -11   1   1      978.30      992.10     23.96 o
 -10   1   1      170.17      176.40      9.97 o
  -9   1   1     1214.00     1226.82     14.86 o
  -8   1   1      542.89      575.99      9.12 o
  -7   1   1     3495.26     3359.39     15.46 o
  -6   1   1     1625.74     1560.19     10.07 o
  -5   1   1     1527.29     1592.53      9.06 o
  -4   1   1     1156.88     1154.92      8.09 o
  -3   1   1     8410.12     8683.84     67.25 o
  -2   1   1    11598.90    12352.67     69.97 o
   1   1   1    21355.07    22469.13    102.05 o
   2   1   1    18113.53    18982.79    104.71 o
   3   1   1      193.26      189.26      5.23 o
   4   1   1     4574.04     4811.01     53.34 o
   5   1   1     3670.27     3467.94     22.50 o
   6   1   1     1774.77     1685.18     14.17 o
   7   1   1      398.01      389.40     10.88 o
   8   1   1      247.43      234.31      9.39 o
   9   1   1      676.72      731.80     18.79 o
  10   1   1      277.10      281.13     15.90 o
  11   1   1       80.26       67.03     14.84 o
 -12   2   1      785.77      785.56     30.73 o
 -11   2   1      192.32      198.84     16.39 o
 -10   2   1      310.82      310.34     11.20 o
  -9   2   1      611.95      611.03     19.44 o
  -8   2   1     5440.85     5386.38     33.72 o
  -7   2   1     1370.65     1391.63     11.33 o
  -6   2   1     2516.38     2480.14     11.97 o
  -5   2   1      463.25      487.62      5.59 o
  -4   2   1      414.61      395.36      5.02 o
  -3   2   1      733.85      750.07      5.57 o
  -2   2   1     3106.08     3265.04     37.41 o
  -1   2   1      473.71      548.14     13.85 o
   0   2   1      617.92      688.73      4.86 o
   1   2   1     3784.57     4109.70     75.87 o
   2   2   1      679.76      706.18      6.01 o
   3   2   1     7555.98     7725.71     79.50 o
   4   2   1     1198.35     1232.63     20.72 o
   5   2   1      351.76      356.61     10.90 o
   6   2   1     2575.75     2494.07     16.91 o
   7   2   1      924.36      917.86     17.92 o
   8   2   1      358.40      377.39     10.62 o
   9   2   1      791.59      820.32     24.08 o
  10   2   1      446.61      471.27     17.11 o
  11   2   1     1406.83     1544.73     34.40 o
 -12   3   1      693.71      724.33     34.71 o
 -11   3   1     1016.74     1088.88     20.40 o
 -10   3   1        0.96        3.02    152.96 o
  -9   3   1     1992.52     2014.00     47.32 o
  -8   3   1     1586.41     1623.87     21.63 o
  -7   3   1     5312.37     5203.73     43.41 o
  -6   3   1     1947.63     1827.57     10.47 o
  -5   3   1       13.43       17.12      3.07 o
  -4   3   1     1708.41     1697.87     15.60 o
  -3   3   1      578.54      585.17      4.56 o
  -2   3   1    14961.60    16072.24    111.30 o
  -1   3   1     1844.34     2071.28      8.68 o
   0   3   1    27006.73    28543.40    197.82 o
   1   3   1    10824.59    11487.51    309.54 o
   2   3   1      480.40      502.60      5.35 o
   3   3   1     4448.30     4807.62     23.24 o
   4   3   1      471.55      455.91      7.28 o
   5   3   1     5026.20     4752.23     20.66 o
   6   3   1     1380.03     1387.52     17.00 o
   7   3   1      469.62      488.36     10.19 o
   8   3   1      376.31      374.74     10.54 o
   9   3   1     1177.92     1238.26     26.65 o
  10   3   1     1982.98     2084.05     42.10 o
  11   3   1      216.34      225.32     16.07 o
 -12   4   1      173.69      193.84     16.69 o
 -11   4   1      157.03      163.51     11.42 o
 -10   4   1      181.20      195.67     10.81 o
  -9   4   1      476.46      486.24     11.84 o
  -8   4   1     3521.18     3555.98     58.78 o
  -7   4   1      277.81      300.14     11.52 o
  -6   4   1     1901.41     1827.03     33.65 o
  -5   4   1      329.98      337.37     10.05 o
  -4   4   1      154.47      142.86      4.19 o
  -3   4   1      181.71      180.62      5.81 o
  -2   4   1     3770.32     3961.71     24.40 o
  -1   4   1      988.49     1097.91     13.57 o
   0   4   1     9936.68    10843.74    135.74 o
   1   4   1     1855.65     2035.13     12.42 o
   2   4   1     3567.50     3594.84     78.12 o
   3   4   1      231.10      243.52      5.18 o
   4   4   1       50.00       61.83      4.93 o
   5   4   1      878.08      972.93     11.28 o
   6   4   1     4019.03     3930.88     21.03 o
   7   4   1      794.27      810.20     12.41 o
   8   4   1      681.06      697.96     13.93 o
   9   4   1      777.85      826.10     15.00 o
  10   4   1      232.99      272.77     11.93 o
  11   4   1      718.77      793.58     16.49 o
 -12   5   1     1151.90     1264.19     19.98 o
 -11   5   1      687.40      717.43     19.08 o
 -10   5   1      184.00      190.29     11.03 o
  -9   5   1      530.42      519.68     13.11 o
  -8   5   1      784.21      775.95     22.17 o
  -7   5   1     2279.76     2211.65     21.60 o
  -6   5   1     1813.53     1809.16     19.90 o
  -5   5   1     1006.70     1061.82     10.15 o
  -4   5   1      660.02      633.23      8.85 o
  -3   5   1     5410.07     5484.30     20.26 o
  -2   5   1     2634.40     2819.73     14.00 o
  -1   5   1    12418.46    13402.75    143.13 o
   0   5   1     5552.94     5971.89    110.85 o
   2   5   1      395.58      402.65      8.69 o
   3   5   1      243.29      255.93      8.46 o
   4   5   1     1288.42     1346.73     10.69 o
   5   5   1     3640.53     3461.22     18.08 o
   6   5   1     1123.11     1069.14     13.01 o
   7   5   1       54.09       58.95      7.45 o
   8   5   1      165.59      169.43      9.57 o
   9   5   1      693.29      749.17     19.32 o
  10   5   1     1173.20     1244.35     17.73 o
  11   5   1       48.38       43.81     16.93 o
 -12   6   1      105.88      130.75     17.24 o
 -11   6   1      590.17      612.12     15.37 o
 -10   6   1      520.60      519.81     13.20 o
  -9   6   1      164.12      176.52     10.11 o
  -8   6   1      473.42      480.87     11.36 o
  -7   6   1      563.13      571.46     10.27 o
  -6   6   1     1356.94     1294.03     12.24 o
  -5   6   1      672.79      622.53      8.58 o
  -4   6   1     1105.62     1112.65     26.38 o
  -3   6   1      719.88      714.89     10.61 o
  -2   6   1     3270.52     3359.63     17.76 o
  -1   6   1     2241.97     2419.59     17.87 o
   0   6   1     6115.14     6600.88    126.41 o
   1   6   1      632.07      656.94      9.26 o
   2   6   1      336.70      309.21      7.93 o
   3   6   1      759.32      808.91     11.76 o
   4   6   1      927.50      955.05     14.37 o
   5   6   1      352.45      368.01      7.82 o
   6   6   1     1459.75     1448.73     19.42 o
   7   6   1     1251.69     1214.40     16.22 o
   8   6   1       24.04       21.61      9.81 o
   9   6   1       73.41       80.02      9.36 o
  10   6   1       88.28       94.15     14.82 o
  11   6   1      104.68      117.32     15.76 o
 -11   7   1      595.14      604.73     30.65 o
 -10   7   1      147.86      161.74     12.99 o
  -9   7   1       64.16       58.45     10.09 o
  -8   7   1     1309.14     1333.38     28.10 o
  -7   7   1     2390.54     2409.07     18.15 o
  -6   7   1      137.17      131.07      6.58 o
  -5   7   1       97.44      101.10      5.93 o
  -4   7   1     2506.80     2601.99     16.33 o
  -3   7   1     5598.27     5414.66     25.91 o
  -2   7   1     3905.28     3945.99     15.63 o
  -1   7   1     3525.77     3773.23     23.87 o
   0   7   1     1979.89     2182.40     20.83 o
   1   7   1     4674.12     4558.75     22.01 o
   2   7   1     7202.78     7375.19     39.65 o
   3   7   1     1320.82     1315.60     45.32 o
   4   7   1      348.06      355.45     10.40 o
   5   7   1     2625.86     2567.09     18.56 o
   6   7   1     1696.53     1629.99     26.40 o
   7   7   1       90.49       88.24      8.03 o
   8   7   1      905.11      908.61     20.14 o
   9   7   1      580.19      591.93     20.91 o
  10   7   1      778.27      792.78     21.99 o
  11   7   1        7.12       -1.17     11.16 o
 -11   8   1        3.35        6.50     20.19 o
 -10   8   1      941.86      920.84     34.04 o
  -9   8   1       63.18       64.99      9.28 o
  -8   8   1     1012.85      980.55     25.68 o
  -7   8   1      497.53      495.63      9.90 o
  -6   8   1      966.25      949.48     17.96 o
  -5   8   1      405.72      419.82      8.01 o
  -4   8   1      444.88      397.45      7.41 o
  -3   8   1       60.23       57.46      3.73 o
  -2   8   1     1645.85     1496.30     10.95 o
  -1   8   1     5416.29     5746.71     31.38 o
   0   8   1     3358.88     3431.59     27.26 o
   1   8   1     2882.11     3015.84     19.32 o
   2   8   1     1118.35     1191.09     14.22 o
   3   8   1     1225.09     1053.94     15.99 o
   4   8   1      415.73      405.03     20.24 o
   5   8   1     1123.51     1057.71     17.08 o
   6   8   1      139.67      140.01      7.40 o
   7   8   1      395.88      380.15      9.89 o
   8   8   1      279.31      253.15     14.90 o
   9   8   1      536.81      508.57     18.04 o
  10   8   1      220.96      232.35     18.05 o
 -11   9   1      702.25      688.79     22.08 o
 -10   9   1      496.73      484.31     18.91 o
  -9   9   1       34.35       30.32     18.51 o
  -8   9   1      595.92      593.86     24.15 o
  -7   9   1     5413.39     5302.66     37.45 o
  -6   9   1      108.34      108.32      6.76 o
  -5   9   1      114.98      120.93      6.55 o
  -4   9   1      506.94      482.27      9.51 o
  -3   9   1     8041.81     8078.82     58.59 o
  -2   9   1     8328.95     8589.17     59.15 o
  -1   9   1     1968.51     2032.72     20.89 o
   0   9   1     4875.81     5334.93     35.57 o
   1   9   1     3652.40     3484.19     50.63 o
   2   9   1     8763.03     8587.44     75.85 o
   3   9   1      330.53      332.73     10.27 o
   4   9   1      259.14      235.25      4.36 o
   5   9   1     2676.06     2633.20     25.53 o
   6   9   1     3218.09     3182.32     50.99 o
   7   9   1       62.04       48.91     15.19 o
   8   9   1       17.18        7.24     11.44 o
   9   9   1      195.90      191.47     16.25 o
  10   9   1      939.32      955.82     23.61 o
 -11  10   1       75.73       85.74     19.17 o
 -10  10   1      294.12      285.37     19.20 o
  -9  10   1       84.36       80.87     15.78 o
  -8  10   1      951.61      902.67     20.22 o
  -7  10   1      684.31      660.67     17.70 o
  -6  10   1     1476.16     1489.56     13.65 o
  -5  10   1      662.28      681.78      9.65 o
  -4  10   1     2949.83     2890.93     28.80 o
  -3  10   1      176.29      185.60      5.79 o
  -2  10   1     2898.69     2950.34     29.36 o
  -1  10   1     1019.84     1048.21     17.04 o
   0  10   1     1166.74     1137.21     19.08 o
   1  10   1      168.64      132.56      8.88 o
   2  10   1     4319.15     4414.54     38.63 o
   3  10   1     3165.75     3150.27     21.95 o
   4  10   1     2028.50     2004.01     39.14 o
   5  10   1     1848.01     1785.19     22.56 o
   6  10   1     1740.07     1705.71     23.79 o
   7  10   1      116.61      118.16     19.22 o
   8  10   1      535.59      480.36     17.88 o
   9  10   1      363.92      356.61     18.68 o
  10  10   1      101.08       94.74     19.04 o
 -10  11   1      198.57      192.60     17.40 o
  -9  11   1      175.95      155.44     16.55 o
  -8  11   1       62.87       62.03     14.45 o
  -7  11   1     2231.73     2160.52     30.36 o
  -6  11   1      847.62      782.29     17.51 o
  -5  11   1      205.18      210.55      7.49 o
  -4  11   1     1157.19     1147.13     11.50 o
  -3  11   1     1284.01     1232.99      9.43 o
  -2  11   1     3799.94     3781.30     18.81 o
  -1  11   1      750.51      801.72     16.08 o
   0  11   1       38.39       33.18      9.93 o
   1  11   1     4006.55     4078.61     26.30 o
   2  11   1     2177.63     2245.25     32.18 o
   3  11   1      786.82      791.32      9.59 o
   4  11   1      206.03      208.98     12.36 o
   5  11   1     3291.51     3132.46     28.78 o
   6  11   1     1019.84      981.96     20.03 o
   7  11   1      647.56      614.99     18.59 o
   8  11   1      382.05      381.35     18.24 o
   9  11   1      602.59      588.68     30.75 o
  10  11   1     1154.70     1186.60     26.97 o
 -10  12   1      248.44      279.11     19.11 o
  -9  12   1       58.60       38.88     17.59 o
  -8  12   1     1466.37     1353.52     29.00 o
  -7  12   1        4.22       -0.04      3.34 o
  -6  12   1      367.21      333.79     14.44 o
  -5  12   1      147.82      133.46     12.20 o
  -4  12   1      700.16      728.79     10.33 o
  -3  12   1      762.10      815.91     15.17 o
  -2  12   1        8.27       10.85      6.74 o
  -1  12   1     1198.26     1294.03     15.24 o
   0  12   1       89.17       79.84      8.10 o
   1  12   1     1082.39     1126.57     12.93 o
   2  12   1      955.70      947.57      8.42 o
   3  12   1       35.39       32.68      5.95 o
   4  12   1       86.12       77.32     12.00 o
   5  12   1      228.36      224.95     14.09 o
   6  12   1     1493.56     1392.48     23.11 o
   7  12   1     1494.38     1447.00     24.71 o
   8  12   1        3.58        0.53      6.80 o
   9  12   1      611.57      619.09     22.05 o
  -8  13   1       96.79       73.34     17.41 o
  -7  13   1     1383.18     1383.88     23.94 o
  -6  13   1      556.38      523.47     22.91 o
  -5  13   1      214.92      209.03     13.16 o
  -4  13   1      344.36      331.37     13.99 o
  -3  13   1      866.92      875.51     18.37 o
  -2  13   1      764.32      818.63     11.30 o
  -1  13   1      153.41      169.37      8.85 o
   0  13   1      710.05      685.86     12.84 o
   1  13   1     1143.62     1157.53     17.30 o
   2  13   1      800.05      838.60     19.66 o
   3  13   1        3.75        5.48     11.78 o
   4  13   1      798.29      775.63     17.36 o
   5  13   1     2835.78     2782.20     60.76 o
   6  13   1      385.78      390.24     17.25 o
   7  13   1      103.93       85.57     15.73 o
   8  13   1       77.95       81.06     16.83 o
   9  13   1      512.81      534.99     22.71 o
  -9  14   1       75.77       63.34     18.41 o
  -8  14   1       54.58       48.43     17.08 o
  -7  14   1      399.13      393.90     17.34 o
  -6  14   1       41.52       27.29     12.88 o
  -5  14   1      557.86      548.22     17.11 o
  -4  14   1     1176.03     1163.46     20.82 o
  -3  14   1        7.44        5.31      4.44 o
  -2  14   1     1295.89     1338.92     24.43 o
  -1  14   1       89.95       95.25      8.62 o
   0  14   1      145.62      166.72      9.66 o
   1  14   1      646.93      646.04     11.18 o
   2  14   1      217.63      220.31      8.50 o
   3  14   1      448.90      437.90     14.55 o
   4  14   1      187.87      189.66     13.41 o
   5  14   1      106.65       79.65     12.95 o
   6  14   1      795.55      760.28     20.67 o
   7  14   1       67.80       64.88     16.98 o
   8  14   1      101.57       67.57     16.83 o
  -8  15   1      709.82      720.71     27.26 o
  -7  15   1      478.07      477.14     19.34 o
  -6  15   1      195.83      182.50     15.80 o
  -5  15   1      119.94      102.62     14.76 o
  -4  15   1     1192.50     1209.38     21.53 o
  -3  15   1      841.20      845.09     17.96 o
  -2  15   1      726.79      749.12     10.55 o
  -1  15   1     1149.33     1223.52     13.69 o
   0  15   1      243.29      241.83     14.41 o
   1  15   1     1222.55     1225.81     14.47 o
   2  15   1      377.23      382.33      9.80 o
   3  15   1       52.35       29.86     13.60 o
   4  15   1       16.40        7.33     21.59 o
   5  15   1      969.80      933.35     21.73 o
   6  15   1      500.74      459.92     25.57 o
   7  15   1      195.20      198.29     18.68 o
   8  15   1       84.57       64.68     17.64 o
  -8  16   1      141.12      125.83     17.11 o
  -7  16   1      380.09      389.46     19.02 o
  -6  16   1       99.92      108.30     15.57 o
  -5  16   1      129.61      118.20     14.91 o
  -4  16   1      204.76      208.90     15.26 o
  -3  16   1       35.48       25.81     13.19 o
  -2  16   1     1830.81     1903.34     31.55 o
  -1  16   1      256.38      248.32      9.15 o
   0  16   1      695.61      711.15     15.02 o
   1  16   1      640.83      653.33     12.12 o
   2  16   1      347.74      395.82     21.31 o
   3  16   1      891.59      866.61     19.34 o
   4  16   1       31.16       24.81     18.48 o
   5  16   1      261.21      229.21     19.35 o
   6  16   1      281.02      310.36     18.12 o
   7  16   1       99.09      112.05     16.26 o
  -7  17   1      377.43      378.46     23.79 o
  -6  17   1      241.75      240.22     17.51 o
  -5  17   1      190.51      176.23     16.46 o
  -4  17   1      395.35      405.39     16.78 o
  -3  17   1     2907.14     2845.93     31.20 o
  -2  17   1      985.56      956.76     22.71 o
  -1  17   1      121.00      132.44      9.19 o
   0  17   1      182.89      206.68     11.59 o
   1  17   1     2424.28     2467.50     48.06 o
   2  17   1     1852.89     1864.93     25.24 o
   3  17   1        8.67        2.29     31.64 o
   4  17   1       29.91       21.26     22.83 o
   5  17   1      688.42      685.84     21.31 o
   6  17   1      799.70      829.81     23.52 o
  -6  18   1      518.67      555.05     20.59 o
  -5  18   1       32.99       45.32     16.12 o
  -4  18   1      906.06      921.58     22.72 o
  -3  18   1      203.38      200.52     14.67 o
  -2  18   1      580.09      616.35     18.42 o
  -1  18   1      219.43      231.93     13.42 o
   0  18   1      198.41      208.95     15.30 o
   1  18   1      457.47      471.26     16.37 o
   2  18   1      872.88      891.24     20.69 o
   3  18   1      581.32      581.68     18.91 o
   4  18   1       83.54       86.52     15.84 o
   5  18   1      312.01      335.36     19.14 o
  -5  19   1      183.91      181.80     16.79 o
  -4  19   1      195.74      159.48     16.26 o
  -3  19   1     1105.49     1160.72     28.48 o
  -2  19   1     1321.28     1394.06     24.77 o
  -1  19   1      118.91      111.47     18.63 o
   0  19   1       29.82       25.41     10.86 o
   1  19   1      920.22      993.80     27.18 o
   2  19   1      825.63      805.51     20.63 o
   3  19   1      128.92      130.86     15.82 o
   4  19   1       80.87       59.14     15.61 o
  -3  20   1      238.48      246.79     17.97 o
  -2  20   1      156.57      165.76     16.22 o
  -1  20   1      191.98      191.68     15.41 o
   0  20   1      215.66      211.52     14.84 o
   1  20   1        1.67        0.37      3.47 o
   2  20   1      605.03      599.12     19.54 o
  -3 -20   2       87.41       72.97     25.79 o
  -1 -20   2      474.14      525.06     18.60 o
   0 -20   2       80.62       71.36     15.12 o
   1 -20   2       36.01       26.28     36.37 o
   2 -20   2      725.93      789.33     20.81 o
  -5 -19   2      110.40       86.31     22.10 o
  -4 -19   2      227.53      246.77     17.62 o
  -3 -19   2        2.91        4.56      8.71 o
  -2 -19   2      157.71      157.35     11.92 o
  -1 -19   2      338.28      339.71     16.51 o
   0 -19   2      603.17      616.80     18.74 o
   1 -19   2      111.83      105.63     11.22 o
   2 -19   2       64.15       66.60     13.88 o
   3 -19   2      212.75      252.10     16.08 o
  -6 -18   2      653.70      642.22     25.67 o
  -5 -18   2      738.84      773.37     20.04 o
  -4 -18   2      131.08      121.38     11.64 o
  -3 -18   2      228.58      224.75     11.98 o
  -2 -18   2      884.41      922.68     16.22 o
  -1 -18   2     1464.27     1518.40     36.04 o
   0 -18   2      336.67      338.32     12.32 o
   1 -18   2      317.16      337.16     12.26 o
   2 -18   2      535.02      506.57     17.18 o
   3 -18   2      443.31      482.03     17.38 o
   4 -18   2      214.48      224.74     28.08 o
   5 -18   2      373.07      365.40     17.93 o
  -7 -17   2       64.71       56.90     16.62 o
  -6 -17   2       11.63       11.18     11.82 o
  -5 -17   2      674.43      692.47     14.51 o
  -4 -17   2      234.81      236.81      9.72 o
  -3 -17   2      667.47      687.92     14.46 o
  -2 -17   2      115.27      138.33     10.27 o
  -1 -17   2      784.13      805.19     12.11 o
   0 -17   2      595.35      613.77     11.05 o
   1 -17   2       75.27       72.02      9.49 o
   2 -17   2      128.33      143.98     13.17 o
   3 -17   2      222.85      203.36     14.44 o
   4 -17   2      737.48      712.29     19.75 o
   5 -17   2      499.48      521.68     18.63 o
   6 -17   2      176.32      182.44     16.65 o
  -8 -16   2       30.82       24.44     26.15 o
  -7 -16   2      844.00      816.13     35.70 o
  -6 -16   2     1477.81     1429.93     24.81 o
  -5 -16   2      149.59      172.37      9.68 o
  -4 -16   2      115.70      103.86      8.50 o
  -3 -16   2       51.53       53.41      7.48 o
  -2 -16   2     2935.24     3066.85     46.26 o
  -1 -16   2     2195.04     2242.57     20.64 o
   0 -16   2      108.98      118.79      7.78 o
   1 -16   2      144.46      137.62      7.83 o
   2 -16   2     1197.56     1203.11     34.33 o
   3 -16   2     1259.26     1216.41     21.21 o
   4 -16   2      416.97      423.94     20.41 o
   5 -16   2      160.64      135.44     14.29 o
   6 -16   2      342.82      307.35     17.25 o
  -9 -15   2      198.09      172.57     19.46 o
  -8 -15   2      171.55      146.71     15.99 o
  -7 -15   2      352.67      370.91     17.18 o
  -6 -15   2      430.38      445.92     12.47 o
  -5 -15   2      863.23      893.03     12.99 o
  -4 -15   2      131.70      134.48      9.42 o
  -3 -15   2     1094.65     1116.35     12.85 o
  -2 -15   2      681.42      705.96     10.50 o
  -1 -15   2     1304.09     1368.14     13.44 o
   0 -15   2      875.75      919.09     11.73 o
   1 -15   2      891.20      945.40     11.74 o
   2 -15   2      401.41      397.10     13.89 o
   3 -15   2      439.65      437.31     14.88 o
   4 -15   2      953.81      945.87     19.96 o
   5 -15   2      131.51      134.11     16.58 o
   6 -15   2      110.20      109.73     14.98 o
   7 -15   2      180.16      161.00     16.43 o
  -9 -14   2      184.34      157.06     17.19 o
  -8 -14   2       80.32       68.17     15.07 o
  -7 -14   2      965.19      934.53     15.73 o
  -6 -14   2     1553.30     1579.25     17.98 o
  -5 -14   2      323.18      350.03      9.66 o
  -4 -14   2      318.03      308.25      9.44 o
  -3 -14   2       71.27       78.01      6.80 o
  -2 -14   2     4859.08     4953.33     22.04 o
  -1 -14   2      706.17      747.18      8.52 o
   0 -14   2      549.53      582.32      9.58 o
   1 -14   2      762.86      778.74     13.55 o
   2 -14   2     2918.43     2893.22     27.02 o
   3 -14   2      778.07      724.62     16.70 o
   4 -14   2       27.15       20.26     12.84 o
   5 -14   2      115.00       86.42     18.95 o
   6 -14   2     1671.72     1626.78     41.10 o
   7 -14   2      970.25      914.30     22.55 o
   8 -14   2       62.56       62.77     18.83 o
 -10 -13   2      417.75      395.04     25.36 o
  -9 -13   2      489.54      532.16     20.30 o
  -8 -13   2       21.82       22.47     12.30 o
  -7 -13   2      715.98      698.04     13.85 o
  -6 -13   2       76.40       67.41      9.51 o
  -5 -13   2      898.80      900.57     12.03 o
  -4 -13   2      442.61      438.36     14.22 o
  -3 -13   2      351.53      359.16      8.27 o
  -2 -13   2       13.29       18.36      4.52 o
  -1 -13   2      639.03      656.18      7.81 o
   0 -13   2      924.30      976.06      8.69 o
   1 -13   2      554.76      607.51     11.04 o
   2 -13   2      220.79      216.14      7.85 o
   3 -13   2      907.90      897.28     17.13 o
   4 -13   2     1361.28     1376.65     20.88 o
   5 -13   2     1531.34     1461.46     22.77 o
   6 -13   2       72.53       71.22     13.60 o
   7 -13   2      402.24      404.29     20.11 o
   8 -13   2      340.53      352.93     18.20 o
 -10 -12   2      815.06      882.47     33.85 o
  -9 -12   2     1846.28     1819.33     21.13 o
  -8 -12   2       71.06       76.78      9.72 o
  -7 -12   2      741.42      742.14     14.55 o
  -6 -12   2     1445.70     1405.05     15.99 o
  -5 -12   2      519.20      526.59     10.58 o
  -4 -12   2      468.41      478.67      8.67 o
  -3 -12   2      544.37      529.80      8.56 o
  -2 -12   2     2286.48     2357.87     15.53 o
  -1 -12   2     1144.22     1141.50      9.06 o
   0 -12   2        6.52        7.81      4.31 o
   1 -12   2      215.78      225.98      6.66 o
   2 -12   2     2134.32     2152.91     26.82 o
   3 -12   2     1953.53     1936.76     33.15 o
   4 -12   2       64.47       50.55     10.82 o
   5 -12   2       53.55       46.80     13.84 o
   6 -12   2      764.45      744.73     18.80 o
   7 -12   2     1256.63     1197.85     31.59 o
   8 -12   2      106.14       96.60     15.05 o
   9 -12   2      778.32      697.91     45.51 o
 -11 -11   2       37.65       38.95     18.76 o
 -10 -11   2      661.17      659.39     15.82 o
  -9 -11   2      519.15      496.68     17.20 o
  -8 -11   2      300.93      294.18     12.20 o
  -7 -11   2       92.38       90.93      9.33 o
  -6 -11   2     1147.42     1175.62     14.53 o
  -5 -11   2      342.14      325.47      9.35 o
  -4 -11   2     1394.88     1353.07     12.05 o
  -3 -11   2      190.96      208.33      6.66 o
  -2 -11   2      305.49      291.29      5.81 o
  -1 -11   2     1384.80     1336.88     10.60 o
   0 -11   2      924.44      922.92      7.58 o
   1 -11   2      111.69      142.34      6.01 o
   2 -11   2      454.29      494.03     26.06 o
   3 -11   2      707.44      686.38     14.65 o
   4 -11   2     1129.04     1051.02     17.55 o
   5 -11   2      896.23      881.76     17.92 o
   6 -11   2      424.78      414.57     16.03 o
   7 -11   2      115.42       99.60     13.16 o
   8 -11   2     1203.86     1209.09     23.45 o
   9 -11   2      436.21      468.85     18.66 o
 -11 -10   2       52.55       42.10     11.59 o
 -10 -10   2      650.89      672.86     15.15 o
  -9 -10   2     1118.39     1111.92     16.62 o
  -8 -10   2       46.66       38.74      9.46 o
  -7 -10   2      773.25      738.23     12.80 o
  -6 -10   2     1061.64     1043.62     21.90 o
  -5 -10   2     1525.46     1441.06     14.27 o
  -4 -10   2      611.86      622.64      8.86 o
  -3 -10   2      621.83      634.19      8.32 o
  -2 -10   2     3721.87     3713.60     17.22 o
  -1 -10   2     5301.28     5225.14     16.05 o
   0 -10   2      696.29      728.83      6.51 o
   1 -10   2      637.04      710.23      8.26 o
   2 -10   2     1474.31     1475.64     13.71 o
   3 -10   2     4592.19     4559.85     33.96 o
   4 -10   2     1022.42     1020.70     16.83 o
   5 -10   2      270.86      247.23     13.61 o
   6 -10   2      793.38      770.43     30.62 o
   7 -10   2      732.41      719.17     18.48 o
   8 -10   2      213.29      207.54     15.92 o
   9 -10   2      262.48      253.46     17.42 o
 -11  -9   2       79.08       70.17     11.98 o
 -10  -9   2      367.28      329.71     12.68 o
  -9  -9   2      378.77      404.74     12.21 o
  -8  -9   2      547.37      538.95     12.12 o
  -7  -9   2      583.71      572.78     11.74 o
  -6  -9   2       72.49       75.44      7.26 o
  -5  -9   2     1919.08     1823.44     15.21 o
  -4  -9   2      932.44      967.65      9.79 o
  -3  -9   2     2291.23     2362.99     13.20 o
  -2  -9   2     2201.49     2254.43     10.75 o
  -1  -9   2     6091.13     6314.36     31.51 o
   0  -9   2     5194.36     5263.92     28.31 o
   1  -9   2     1243.83     1275.55      9.65 o
   2  -9   2     2379.70     2339.02     13.86 o
   3  -9   2      343.87      345.67      6.06 o
   4  -9   2     2984.95     2837.29     24.74 o
   5  -9   2       31.86       22.68     12.73 o
   6  -9   2      616.16      618.86     15.99 o
   7  -9   2       67.33       74.40     12.37 o
   8  -9   2     1240.43     1208.22     23.45 o
   9  -9   2       40.01       54.98     13.89 o
  10  -9   2      636.36      716.98     22.22 o
 -12  -8   2       83.06       68.64     13.83 o
 -11  -8   2      122.97      127.64     11.94 o
 -10  -8   2      908.66      894.84     21.43 o
  -9  -8   2      718.41      700.51     13.93 o
  -8  -8   2      256.34      248.33      9.87 o
  -7  -8   2      171.92      168.02      8.62 o
  -6  -8   2     5218.85     5203.25     25.09 o
  -5  -8   2     2249.97     2288.20     17.98 o
  -4  -8   2      214.89      230.09      6.04 o
  -3  -8   2      212.45      201.66      5.45 o
  -2  -8   2     4718.90     4578.96     15.85 o
  -1  -8   2    13098.63    13304.64     88.84 o
   0  -8   2     1351.23     1518.91      7.68 o
   1  -8   2      263.70      306.29      6.37 o
   2  -8   2     1649.62     1687.20     11.37 o
   3  -8   2     6466.49     6402.66     33.58 o
   4  -8   2      863.49      848.37     15.07 o
   5  -8   2       96.65       85.60     11.29 o
   6  -8   2      147.47      139.96     11.56 o
   7  -8   2      623.54      634.73     17.00 o
   8  -8   2      355.41      353.27     15.51 o
   9  -8   2       97.29       76.46     15.47 o
  10  -8   2      139.54      107.34     16.42 o
 -12  -7   2        9.37       -0.01      4.71 o
 -11  -7   2       18.25       19.95      8.67 o
 -10  -7   2      343.28      340.18     11.42 o
  -9  -7   2     1027.72     1054.25     15.66 o
  -8  -7   2     1085.19     1047.61     27.93 o
  -7  -7   2     1715.16     1659.83     15.99 o
  -6  -7   2     1045.78     1015.69     16.48 o
  -5  -7   2     1845.13     1760.92     14.29 o
  -4  -7   2     1969.69     1887.49     11.59 o
  -3  -7   2      797.55      754.72      7.51 o
  -2  -7   2      140.93      143.66      4.70 o
  -1  -7   2     4135.17     4224.33     12.14 o
   0  -7   2     2519.61     2485.39      8.78 o
   1  -7   2     2858.36     3053.36     30.50 o
   2  -7   2      479.20      423.64      6.22 o
   3  -7   2     1226.84     1241.73     10.89 o
   4  -7   2      912.22      933.57     15.19 o
   5  -7   2       39.16       39.62      9.17 o
   6  -7   2      212.45      191.94     11.38 o
   7  -7   2     1028.57      913.52     26.74 o
   8  -7   2      287.70      284.30     22.90 o
   9  -7   2       82.32       79.87     15.03 o
  10  -7   2      189.83      172.53     16.18 o
 -12  -6   2       47.60       38.88     10.58 o
 -11  -6   2      167.32      166.77     10.09 o
 -10  -6   2     1534.98     1539.45     16.29 o
  -9  -6   2      877.68      901.30     12.72 o
  -8  -6   2      132.12      147.35      7.59 o
  -7  -6   2     1837.62     1839.31     14.04 o
  -6  -6   2     4181.71     4030.05     21.00 o
  -5  -6   2     5162.18     5339.57     21.93 o
  -4  -6   2      131.56      182.23      5.44 o
  -3  -6   2      479.80      503.01      6.05 o
  -2  -6   2     8811.14     8805.38     38.08 o
  -1  -6   2     2458.20     2556.02     11.39 o
   0  -6   2     3993.13     4277.75     13.28 o
   1  -6   2     1240.33     1318.07      9.30 o
   2  -6   2     3516.38     3481.92     13.71 o
   3  -6   2     6698.35     6566.23     56.93 o
   4  -6   2       46.06       38.65      8.91 o
   5  -6   2      714.75      658.05     14.02 o
   6  -6   2     1835.23     1757.93     21.39 o
   7  -6   2     1282.88     1271.51     20.92 o
   8  -6   2       97.92       94.26     14.15 o
   9  -6   2      228.36      212.56     15.26 o
  10  -6   2      979.91     1000.71     35.14 o
 -12  -5   2      143.62      139.33     12.66 o
 -11  -5   2      354.10      372.24     13.06 o
 -10  -5   2      143.42      147.97     10.42 o
  -9  -5   2     2261.92     2209.21     28.55 o
  -8  -5   2      238.39      230.03      9.53 o
  -7  -5   2     1196.50     1174.71     23.48 o
  -6  -5   2      840.06      881.05      9.31 o
  -5  -5   2      126.86      111.42      5.05 o
  -4  -5   2     1068.02     1128.95     10.53 o
  -3  -5   2     2251.07     2293.41     10.36 o
  -2  -5   2     1374.29     1436.18      7.70 o
  -1  -5   2     2853.29     3003.25     10.88 o
   0  -5   2     3579.94     3891.42     24.71 o
   1  -5   2     4500.89     4652.62     30.22 o
   2  -5   2     1364.27     1472.16      8.79 o
   3  -5   2     3906.55     3700.17     21.20 o
   4  -5   2     3838.36     3633.46     91.96 o
   5  -5   2      308.04      272.81      9.89 o
   6  -5   2      173.96      176.56      5.70 o
   7  -5   2      983.19      950.56     14.95 o
   8  -5   2     1796.30     1731.12     23.39 o
   9  -5   2        0.39       -5.20     32.72 o
  10  -5   2      251.74      250.43     14.14 o
  11  -5   2      475.55      429.79     16.75 o
 -12  -4   2      152.92      182.16     16.99 o
 -11  -4   2       99.43      117.44     10.74 o
 -10  -4   2     1384.81     1417.91     17.87 o
  -9  -4   2      106.96      111.44      9.60 o
  -8  -4   2      741.59      720.68     12.44 o
  -7  -4   2      552.26      550.34      6.13 o
  -6  -4   2     8509.55     8474.60     45.95 o
  -5  -4   2     4000.08     4039.89     18.81 o
  -4  -4   2     2225.58     2360.43     10.86 o
  -3  -4   2     3770.82     4087.04     26.90 o
  -2  -4   2     4990.14     5029.90     65.17 o
  -1  -4   2     4332.49     4729.11     14.34 o
   0  -4   2     5140.66     5494.02     19.94 o
   1  -4   2     1480.76     1668.34      9.19 o
   2  -4   2     5319.81     5350.29     22.86 o
   3  -4   2     3130.33     3108.10     16.86 o
   4  -4   2     3030.87     3117.81     19.10 o
   5  -4   2      703.46      722.25      7.97 o
   6  -4   2     3902.47     3766.85     36.23 o
   7  -4   2     2493.73     2401.09     25.62 o
   8  -4   2      182.81      174.25     13.85 o
   9  -4   2      583.78      503.90     17.64 o
  10  -4   2       58.38       70.21     21.92 o
  11  -4   2      841.00      884.04     19.61 o
 -12  -3   2      225.64      225.53     16.63 o
 -11  -3   2      615.93      637.27     14.45 o
 -10  -3   2      327.28      317.72     11.22 o
  -9  -3   2     1704.57     1687.11     17.65 o
  -8  -3   2      942.41      889.29      9.06 o
  -7  -3   2     2326.05     2369.34     16.64 o
  -6  -3   2      764.78      783.17      9.76 o
  -5  -3   2     1995.89     1979.47     13.35 o
  -4  -3   2     5891.23     6087.09     19.85 o
  -3  -3   2     3450.77     3726.38     31.70 o
  -2  -3   2      102.07      108.12      3.12 o
  -1  -3   2    14814.39    15753.25     63.13 o
   0  -3   2    12018.59    12927.25     69.77 o
   1  -3   2    10420.89    10822.13     80.47 o
   2  -3   2     1158.53     1243.68      8.80 o
   3  -3   2     1228.72     1102.29      8.12 o
   4  -3   2     1893.28     1922.65     12.26 o
   5  -3   2      554.73      570.67      8.29 o
   6  -3   2      377.74      374.32      7.99 o
   7  -3   2      679.17      627.95     13.98 o
   8  -3   2     1717.91     1673.53     62.98 o
   9  -3   2       74.50       77.97     13.60 o
  10  -3   2      601.00      566.72     19.06 o
  11  -3   2      381.30      399.38     19.21 o
 -12  -2   2       52.94       40.31     14.10 o
 -11  -2   2      815.42      830.84     15.47 o
 -10  -2   2     1906.00     1946.08     59.21 o
  -9  -2   2      403.28      409.73     14.07 o
  -8  -2   2      187.32      183.94      6.18 o
  -7  -2   2     2094.71     2135.50     12.94 o
  -6  -2   2     4232.07     4047.09     19.72 o
  -5  -2   2     3580.52     3475.07     14.58 o
  -4  -2   2      181.04      178.65      5.85 o
  -3  -2   2      694.27      712.53      9.70 o
  -2  -2   2    20192.36    21174.14    154.72 o
  -1  -2   2     4119.97     4470.86     32.80 o
   0  -2   2     4084.02     4349.97     35.70 o
   1  -2   2     1272.59     1407.09      8.23 o
   2  -2   2      213.36      269.07      5.52 o
   3  -2   2    12449.53    12538.55    107.69 o
   4  -2   2      201.91      223.90      6.66 o
   5  -2   2      412.70      409.75      7.66 o
   6  -2   2     1019.06     1020.32     11.57 o
   7  -2   2     1203.16     1173.14     22.17 o
   8  -2   2      335.76      288.72     14.29 o
   9  -2   2      592.54      588.54     18.32 o
  10  -2   2      279.39      280.84     16.16 o
  11  -2   2      838.46      895.93     23.89 o
 -12  -1   2      132.54      130.22     16.35 o
 -11  -1   2       80.72       58.37     14.95 o
 -10  -1   2       39.05       45.35      8.23 o
  -9  -1   2     1441.84     1455.61     33.20 o
  -8  -1   2     2074.02     2096.59     30.46 o
  -7  -1   2     2457.68     2472.34     19.02 o
  -6  -1   2      699.10      723.71     13.57 o
  -5  -1   2     1447.69     1351.11     11.35 o
  -4  -1   2     1813.06     1798.10     21.71 o
  -3  -1   2     1442.57     1493.78     22.05 o
  -2  -1   2    15213.68    15981.83     70.22 o
  -1  -1   2     1218.25     1315.75      6.19 o
   0  -1   2     2559.33     2698.09     20.14 o
   1  -1   2     4325.59     4580.27     50.99 o
   2  -1   2     2810.08     2940.70     12.34 o
   3  -1   2     1687.57     1785.61     11.13 o
   4  -1   2    11906.22    12600.38    120.76 o
   5  -1   2      253.09      287.84      7.11 o
   6  -1   2      120.48      109.38      6.59 o
   7  -1   2        3.85       -1.32      2.51 o
   8  -1   2     1656.72     1649.62     29.73 o
   9  -1   2      110.26      109.81     14.60 o
  10  -1   2      601.25      612.46     18.77 o
  11  -1   2      328.92      331.55     18.85 o
 -12   0   2       72.32       93.36     16.30 o
 -11   0   2       15.41        8.01     17.23 o
 -10   0   2      818.81      845.50     13.40 o
  -9   0   2     2417.79     2498.68     46.61 o
  -8   0   2       94.21      112.27      5.83 o
  -7   0   2       11.50        6.92      7.82 o
  -6   0   2     5909.42     5579.83     46.82 o
  -5   0   2     1156.72     1047.51      9.34 o
  -4   0   2      265.58      303.15      5.74 o
  -3   0   2      242.51      292.76      5.80 o
  -2   0   2    48539.92    49792.86    192.48 o
  -1   0   2     7655.06     8292.67     57.85 o
   0   0   2    16107.73    17049.68     68.34 o
   1   0   2     5405.29     5684.38     85.08 o
   2   0   2     3605.17     3790.82     13.72 o
   3   0   2    35442.98    37420.84    240.09 o
   4   0   2     2031.28     2239.89     18.69 o
   5   0   2      496.89      505.16      8.53 o
   6   0   2      117.18      122.20      7.10 o
   7   0   2     1781.44     1880.07     17.02 o
   8   0   2        0.61       -0.18      2.68 o
   9   0   2      315.88      309.08     15.06 o
  10   0   2      224.76      226.12     15.06 o
  11   0   2      653.96      743.61     43.60 o
 -12   1   2      140.14      138.41     15.86 o
 -11   1   2       36.12       20.10     20.41 o
 -10   1   2       45.58       43.15      8.31 o
  -9   1   2     1401.39     1404.33     12.30 o
  -8   1   2     1953.41     1985.46     13.28 o
  -7   1   2     2459.66     2470.53     13.71 o
  -6   1   2      635.76      671.65     12.53 o
  -5   1   2     1468.53     1376.94     12.57 o
  -4   1   2     1764.86     1767.52     13.13 o
  -3   1   2     1376.33     1435.01      8.16 o
  -2   1   2    14636.32    15616.66     84.62 o
   0   1   2     2648.15     2770.57     33.44 o
   1   1   2     4076.09     4286.70     27.51 o
   2   1   2     3057.56     3207.58     22.66 o
   3   1   2     1438.59     1500.14     10.68 o
   4   1   2    11664.85    12172.45    120.43 o
   5   1   2      257.57      287.89      7.52 o
   6   1   2      118.64      121.48      7.33 o
   7   1   2       18.20       13.22      5.84 o
   8   1   2     1549.78     1546.84     16.61 o
   9   1   2      115.50      114.68      9.30 o
  10   1   2      558.95      583.90     18.71 o
  11   1   2      336.78      371.68     18.63 o
 -12   2   2       36.29       25.91     14.36 o
 -11   2   2      840.63      807.29     24.12 o
 -10   2   2     2100.05     2174.98     50.83 o
  -9   2   2      416.32      414.32     11.60 o
  -8   2   2      153.10      154.65      8.38 o
  -7   2   2     2221.84     2254.42     14.61 o
  -6   2   2     4564.98     4349.93     22.05 o
  -5   2   2     3316.31     3210.83     13.88 o
  -4   2   2      206.02      196.91      5.43 o
  -3   2   2      710.01      709.41     11.25 o
  -2   2   2    20584.74    21660.73    207.65 o
  -1   2   2     4742.92     5123.88     59.96 o
   0   2   2     4109.03     4418.33     50.92 o
   1   2   2     1270.60     1382.91      6.70 o
   2   2   2      154.48      207.14      4.72 o
   3   2   2    12240.06    12315.17    144.62 o
   4   2   2      209.65      236.50      6.66 o
   5   2   2      373.34      375.32      7.91 o
   6   2   2      927.26      950.89     12.06 o
   7   2   2     1225.44     1228.51     14.36 o
   8   2   2      322.53      289.88      9.93 o
   9   2   2      543.11      554.83     17.44 o
  10   2   2      346.37      356.23     16.45 o
  11   2   2      805.28      892.01     28.04 o
 -12   3   2      226.22      210.58     17.82 o
 -11   3   2      621.90      668.64     15.52 o
 -10   3   2      337.42      344.43     14.76 o
  -9   3   2     1702.40     1660.79     24.21 o
  -8   3   2      872.74      821.22     11.77 o
  -7   3   2     2135.68     2158.82     23.33 o
  -6   3   2      711.56      702.83     12.85 o
  -5   3   2     2394.61     2335.26     19.12 o
  -4   3   2     5644.63     5849.33     22.49 o
  -3   3   2     3782.50     4054.68     48.53 o
  -2   3   2       74.51       84.03      4.27 o
  -1   3   2    15786.65    16838.24    158.76 o
   0   3   2    12818.71    13618.67    129.63 o
   1   3   2    10411.31    10621.57    210.55 o
   2   3   2     1059.93     1124.89      7.50 o
   3   3   2     1274.37     1141.62     12.79 o
   4   3   2     1655.64     1657.44     12.08 o
   5   3   2      606.34      645.32     13.51 o
   6   3   2      281.55      270.35      8.29 o
   7   3   2      770.61      743.90     14.83 o
   8   3   2     1606.26     1638.28     23.97 o
   9   3   2       68.67       83.07      9.41 o
  10   3   2      547.53      561.51     14.70 o
  11   3   2      422.30      451.70     31.88 o
 -12   4   2      170.24      191.06     16.29 o
 -11   4   2      103.20      113.80     11.17 o
 -10   4   2     1412.41     1463.61     31.79 o
  -9   4   2       54.98       45.74      8.86 o
  -8   4   2      733.88      731.65     13.56 o
  -7   4   2      549.44      549.73      8.27 o
  -6   4   2     8282.67     8234.84     36.56 o
  -5   4   2     3861.51     3847.53     13.87 o
  -4   4   2     2215.83     2332.30     11.49 o
  -3   4   2     3665.69     3923.91     25.00 o
  -2   4   2     4256.85     4398.36     75.63 o
  -1   4   2     4318.08     4680.16     24.20 o
   0   4   2     5207.89     5494.05     68.29 o
   1   4   2     1510.28     1669.67     18.37 o
   2   4   2     5648.32     5564.04     43.98 o
   3   4   2     2711.61     2639.19     18.76 o
   4   4   2     3046.28     3153.11     15.77 o
   5   4   2      650.40      666.98      9.45 o
   6   4   2     3919.60     3816.80     28.58 o
   7   4   2     2451.44     2437.17     27.25 o
   8   4   2      167.43      172.75      9.40 o
   9   4   2      507.08      492.82     15.11 o
  10   4   2       61.32       72.38     14.74 o
  11   4   2      832.49      862.44     36.99 o
 -12   5   2      145.98      152.33     12.84 o
 -11   5   2      383.79      408.88     14.70 o
 -10   5   2      146.34      148.27     10.38 o
  -9   5   2     2247.08     2235.69     25.06 o
  -8   5   2      281.85      272.98      9.19 o
  -7   5   2     1029.08     1006.13      7.46 o
  -6   5   2      886.01      891.87      7.83 o
  -5   5   2       83.68       67.04      3.52 o
  -4   5   2     1125.85     1184.99     19.82 o
  -3   5   2     2138.25     2188.87     28.46 o
  -2   5   2     1375.93     1455.97     19.76 o
  -1   5   2     3246.21     3385.25     21.47 o
   0   5   2     4050.76     4372.56     27.10 o
   1   5   2     4327.76     4568.49     26.58 o
   2   5   2     1280.49     1373.98     13.35 o
   3   5   2     3981.24     3792.90     33.04 o
   4   5   2     3551.73     3536.96     23.95 o
   5   5   2      301.61      281.49      7.75 o
   6   5   2      208.03      204.63      7.95 o
   7   5   2     1067.13     1042.18     18.61 o
   8   5   2     1847.75     1807.79     34.92 o
   9   5   2        0.54        2.59      5.04 o
  10   5   2      273.76      278.43     16.97 o
  11   5   2      432.75      439.28     19.70 o
 -12   6   2       65.64       49.19     12.42 o
 -11   6   2      154.47      165.97     11.96 o
 -10   6   2     1534.94     1583.79     38.39 o
  -9   6   2     1057.84      993.23     29.77 o
  -8   6   2      114.20      128.23      8.40 o
  -7   6   2     1770.41     1774.76     25.37 o
  -6   6   2     3956.00     3859.62     43.57 o
  -5   6   2     4768.78     4901.27     39.85 o
  -4   6   2      130.32      179.42      7.15 o
  -3   6   2      486.02      508.14     12.79 o
  -2   6   2     8846.50     8917.89     51.91 o
  -1   6   2     2472.71     2529.15     20.19 o
   0   6   2     4088.93     4371.69     39.13 o
   1   6   2     1196.95     1228.76     11.79 o
   2   6   2     3533.10     3479.02     20.65 o
   3   6   2     6426.79     6297.86     68.47 o
   4   6   2       44.87       35.00      4.69 o
   5   6   2      777.70      751.67     11.92 o
   6   6   2     1680.88     1668.97     43.21 o
   7   6   2     1281.95     1312.69     28.88 o
   8   6   2       95.04       94.22      8.95 o
   9   6   2      278.86      260.41     15.63 o
  10   6   2      911.35     1001.21     52.27 o
 -12   7   2       11.32        9.27  10735.41 o
 -11   7   2       30.62       24.66     15.20 o
 -10   7   2      340.61      360.47     21.55 o
  -9   7   2      967.90      991.92     23.16 o
  -8   7   2     1170.41     1173.53     25.03 o
  -7   7   2     1549.42     1491.92     27.07 o
  -6   7   2     1103.04     1067.03     14.11 o
  -5   7   2     1917.39     1829.25     18.31 o
  -4   7   2     2025.47     1944.68     17.57 o
  -3   7   2      872.12      814.58      8.08 o
  -2   7   2      192.82      198.76      6.01 o
  -1   7   2     3989.93     4095.48     26.92 o
   0   7   2     2318.13     2235.70     39.98 o
   1   7   2     2665.32     2893.70     53.66 o
   2   7   2      493.75      451.79      9.57 o
   3   7   2     1301.88     1275.75     45.31 o
   4   7   2     1173.01     1196.03      9.75 o
   5   7   2       36.26       34.41      5.99 o
   6   7   2      261.51      252.94      8.08 o
   7   7   2      918.63      855.75     31.31 o
   8   7   2      296.95      290.13     15.47 o
   9   7   2       88.93      100.46     15.02 o
  10   7   2      238.33      236.37     17.73 o
 -12   8   2       73.16       45.48     17.66 o
 -11   8   2      100.11       89.17     16.31 o
 -10   8   2      794.84      783.83     16.36 o
  -9   8   2      778.98      759.87     19.01 o
  -8   8   2      242.43      244.65     10.83 o
  -7   8   2      157.30      147.70      7.72 o
  -6   8   2     5127.61     5107.04     38.38 o
  -5   8   2     2517.46     2523.19     30.20 o
  -4   8   2      187.33      205.67      4.29 o
  -3   8   2      210.79      211.96      5.22 o
  -2   8   2     4666.38     4463.56     19.88 o
  -1   8   2    13709.45    13929.02    204.03 o
   0   8   2     1304.78     1458.45     19.97 o
   1   8   2      290.04      335.04      8.65 o
   2   8   2     1715.90     1728.62     16.76 o
   3   8   2     6302.12     6246.62     43.17 o
   4   8   2      862.50      848.68      8.66 o
   5   8   2      120.92      114.37      7.25 o
   6   8   2      202.12      190.74     12.88 o
   7   8   2      712.82      712.89     17.49 o
   8   8   2      341.49      327.86     15.67 o
   9   8   2      127.72      103.29     17.03 o
  10   8   2      150.51      145.30     25.58 o
 -11   9   2       34.93       10.45     14.81 o
 -10   9   2      361.60      350.35     15.93 o
  -9   9   2      279.20      277.13     15.89 o
  -8   9   2      587.42      601.37     17.53 o
  -7   9   2      645.68      633.25     14.01 o
  -6   9   2       54.93       53.57      7.19 o
  -5   9   2     2032.37     1958.92     17.33 o
  -4   9   2      869.97      884.42      7.67 o
  -3   9   2     2430.40     2525.43     13.36 o
  -2   9   2     2265.41     2363.49     15.75 o
  -1   9   2     6155.43     6423.61     37.55 o
   0   9   2     5136.92     5140.67     36.52 o
   1   9   2     1126.86     1173.64     18.90 o
   2   9   2     2568.52     2500.22     35.69 o
   3   9   2      354.72      320.60      8.78 o
   4   9   2     3105.22     2853.55     48.03 o
   5   9   2       27.06       10.01     19.76 o
   6   9   2      565.04      533.87     16.50 o
   7   9   2       90.97       84.68     13.21 o
   8   9   2     1123.65     1126.41     31.70 o
   9   9   2       44.93       57.27     14.52 o
  10   9   2      547.38      600.29     22.24 o
 -11  10   2       67.23       61.12     18.74 o
 -10  10   2      596.61      599.73     30.00 o
  -9  10   2     1176.31     1108.10     22.48 o
  -8  10   2       34.99       29.14     11.88 o
  -7  10   2      843.54      828.89     12.43 o
  -6  10   2     1223.74     1209.60     17.07 o
  -5  10   2     1409.18     1345.64     26.63 o
  -4  10   2      650.73      649.15      7.43 o
  -3  10   2      647.70      677.12     10.00 o
  -2  10   2     3736.64     3728.86     55.88 o
   0  10   2      667.32      695.72     16.86 o
   1  10   2      622.91      685.69     12.25 o
   2  10   2     1476.98     1456.32     16.97 o
   3  10   2     4487.57     4291.59     29.16 o
   4  10   2     1030.19     1057.23     17.74 o
   5  10   2      263.89      241.78     12.83 o
   6  10   2      854.86      846.42     23.49 o
   7  10   2      630.37      633.75     18.18 o
   8  10   2      229.29      217.47     16.71 o
   9  10   2      221.13      241.39     26.05 o
 -11  11   2       22.45       20.57     14.95 o
 -10  11   2      658.11      646.18     43.00 o
  -9  11   2      381.77      366.00     17.90 o
  -8  11   2      272.34      256.60     16.32 o
  -7  11   2      131.42      126.61     13.00 o
  -6  11   2     1161.86     1154.91     13.27 o
  -5  11   2      495.30      491.97      9.65 o
  -4  11   2     1317.80     1315.16     15.57 o
  -3  11   2      173.46      183.51      6.29 o
  -2  11   2      318.38      324.93      8.38 o
  -1  11   2     1355.56     1316.48     20.51 o
   0  11   2      864.46      839.94     18.76 o
   1  11   2      151.61      180.08      9.48 o
   2  11   2      408.14      445.95     11.98 o
   3  11   2      717.73      690.77     14.85 o
   4  11   2     1007.66      968.03     17.63 o
   5  11   2      908.83      895.21     24.35 o
   6  11   2      487.88      475.69     20.22 o
   7  11   2       89.17       63.12     14.64 o
   8  11   2     1193.07     1235.64     45.91 o
   9  11   2      437.45      469.66     19.98 o
 -10  12   2      939.07      945.44     25.10 o
  -9  12   2     1871.96     1847.45     29.50 o
  -8  12   2       51.06       40.92     17.59 o
  -7  12   2      782.92      786.05     19.12 o
  -6  12   2     1335.65     1226.74     21.07 o
  -5  12   2      375.68      378.67     17.14 o
  -4  12   2      461.89      471.68      7.76 o
  -3  12   2      576.97      569.80      8.80 o
  -2  12   2     2359.49     2403.47     50.80 o
  -1  12   2     1188.28     1161.68     20.55 o
   0  12   2        7.03        1.51     21.12 o
   1  12   2      217.21      227.00     10.31 o
   2  12   2     2360.98     2251.06     32.95 o
   3  12   2     1648.40     1643.15     22.95 o
   4  12   2       69.24       67.18     11.94 o
   5  12   2       33.42       25.39     14.32 o
   6  12   2      807.66      808.22     20.00 o
   7  12   2     1204.81     1182.33     23.47 o
   8  12   2      101.68       86.21     16.63 o
   9  12   2      778.10      765.93     23.66 o
 -10  13   2      409.96      404.18     20.67 o
  -9  13   2      543.09      543.09     27.74 o
  -8  13   2       14.56       12.13     23.51 o
  -7  13   2      739.15      693.81     18.73 o
  -6  13   2       78.87       87.08     17.35 o
  -5  13   2      831.47      772.44     17.85 o
  -4  13   2      394.07      392.44      9.74 o
  -3  13   2      389.24      391.82      8.35 o
  -2  13   2       23.47       37.44      7.39 o
  -1  13   2      597.45      604.34     17.40 o
   1  13   2      652.62      690.76     20.47 o
   2  13   2      165.74      167.62     10.96 o
   3  13   2     1015.12      990.90     17.77 o
   4  13   2     1288.75     1300.42     26.26 o
   5  13   2     1578.11     1548.50     23.92 o
   6  13   2      106.91      120.68     14.37 o
   7  13   2      431.50      446.53     23.20 o
   8  13   2      342.74      371.67     18.89 o
  -9  14   2      169.69      164.57     17.45 o
  -8  14   2      101.58       69.51     17.56 o
  -7  14   2      937.81      903.10     22.06 o
  -6  14   2     1416.73     1352.19     23.49 o
  -5  14   2      331.79      334.48     15.33 o
  -4  14   2      290.45      284.31      9.45 o
  -3  14   2       58.93       64.01      6.30 o
  -2  14   2     4580.98     4636.42     54.73 o
  -1  14   2      704.27      706.66     13.54 o
   0  14   2      544.97      549.47     13.31 o
   1  14   2      738.10      737.11     15.46 o
   2  14   2     3174.48     3169.55     27.30 o
   3  14   2      646.11      583.32     16.45 o
   4  14   2       26.90       32.88     13.78 o
   5  14   2      101.76       85.43     17.68 o
   6  14   2     1654.86     1597.65     26.14 o
   7  14   2     1138.61     1090.50     24.99 o
   8  14   2       60.17       78.99     17.19 o
  -9  15   2      198.31      210.45     17.99 o
  -8  15   2      186.36      180.05     17.51 o
  -7  15   2      273.58      286.16     17.44 o
  -6  15   2      442.63      417.66     18.48 o
  -5  15   2      845.48      856.62     20.69 o
  -4  15   2       97.52       83.96     13.26 o
  -3  15   2     1043.18     1060.96     16.74 o
  -2  15   2      684.08      713.57     14.64 o
  -1  15   2     1116.55     1128.20     25.50 o
   0  15   2      889.39      915.53     15.19 o
   1  15   2      883.45      933.44     19.22 o
   2  15   2      331.00      307.52     13.81 o
   3  15   2      406.46      407.18     15.31 o
   4  15   2     1002.02      966.43     20.80 o
   5  15   2      117.58      115.59     15.16 o
   6  15   2      132.79      111.25     17.10 o
   7  15   2      194.62      188.00     16.87 o
  -8  16   2       45.78       41.74     16.26 o
  -7  16   2      811.81      790.26     28.85 o
  -6  16   2     1566.87     1506.32     26.65 o
  -5  16   2      246.13      271.06     16.17 o
  -4  16   2       92.52       88.94     14.27 o
  -3  16   2       47.87       60.24     12.38 o
  -2  16   2     2987.55     3073.46     20.97 o
  -1  16   2     2231.58     2253.08     41.05 o
   0  16   2       89.30       93.53      8.64 o
   1  16   2      138.74      135.81      8.95 o
   2  16   2     1189.50     1193.96     38.67 o
   3  16   2     1303.95     1257.17     22.10 o
   4  16   2      388.54      400.85     17.41 o
   5  16   2      165.34      171.25     15.98 o
   6  16   2      281.81      269.75     24.55 o
  -7  17   2      102.39      100.10     17.13 o
  -6  17   2        9.89       -0.76      2.97 o
  -5  17   2      798.19      804.69     21.36 o
  -4  17   2      242.44      229.10     16.47 o
  -3  17   2      653.06      677.15     19.27 o
  -2  17   2      133.34      172.44     11.85 o
  -1  17   2      795.56      815.21     14.47 o
   0  17   2      715.64      712.44     15.43 o
   1  17   2       73.85       67.41     12.63 o
   2  17   2      163.50      177.13     14.57 o
   3  17   2      151.74      136.77     14.25 o
   4  17   2      856.00      837.64     21.14 o
   5  17   2      478.07      509.50     19.57 o
   6  17   2      200.99      209.42     17.37 o
  -6  18   2      816.07      781.18     26.52 o
  -5  18   2      787.03      808.27     22.29 o
  -4  18   2      113.40       91.71     14.96 o
  -3  18   2      236.66      226.01     16.85 o
  -2  18   2      850.71      831.25     26.65 o
  -1  18   2     1464.68     1531.05     17.21 o
   0  18   2      303.24      304.19     11.09 o
   1  18   2      332.06      343.60     15.17 o
   2  18   2      406.46      384.56     16.27 o
   3  18   2      583.51      616.82     19.02 o
   4  18   2      212.79      224.85     16.59 o
   5  18   2      402.48      405.63     19.39 o
  -5  19   2      152.44      130.29     17.82 o
  -4  19   2      250.38      269.96     17.70 o
  -3  19   2        3.39       -4.84     11.03 o
  -2  19   2      163.20      154.79     14.52 o
  -1  19   2      306.16      290.53     20.08 o
   0  19   2      622.77      627.32     13.91 o
   1  19   2       83.05       89.60     21.59 o
   2  19   2       78.90       85.58     14.24 o
   3  19   2      177.13      180.63     15.80 o
  -3  20   2      102.91       91.21     16.37 o
  -2  20   2      157.03      165.90     15.99 o
  -1  20   2      432.14      431.27     16.33 o
   0  20   2       92.94       89.23     13.15 o
   1  20   2       30.34       36.19     11.89 o
   2  20   2      674.95      777.63     29.70 o
  -3 -20   3      198.83      179.42     16.75 o
  -2 -20   3        2.74        6.33     25.11 o
  -1 -20   3        7.11        5.01     30.58 o
   0 -20   3      196.10      202.84     25.85 o
   1 -20   3      312.34      351.46     17.53 o
  -5 -19   3       38.35       43.34     16.77 o
  -4 -19   3      977.79      969.43     23.66 o
  -3 -19   3      902.40      902.75     22.05 o
  -2 -19   3        0.50       -5.47     12.12 o
  -1 -19   3      294.64      324.84     10.77 o
   0 -19   3      540.01      556.51     18.16 o
   1 -19   3      235.46      243.29     16.94 o
   2 -19   3       93.77       93.21     14.70 o
   3 -19   3      301.25      259.55     17.63 o
  -6 -18   3       35.39       43.27     13.03 o
  -5 -18   3        5.41        4.32     24.86 o
  -4 -18   3      138.94      121.22     15.53 o
  -3 -18   3      768.28      775.36     20.60 o
  -2 -18   3      448.83      412.98     12.87 o
  -1 -18   3      328.33      327.23     10.38 o
   0 -18   3      512.67      534.33     13.71 o
   1 -18   3      658.46      679.45     18.56 o
   2 -18   3      577.85      608.75     19.14 o
   3 -18   3        3.99        5.82    470.34 o
   4 -18   3      143.12      145.93     15.91 o
  -7 -17   3      279.17      274.54     25.10 o
  -6 -17   3      274.29      259.75     15.43 o
  -5 -17   3      596.36      592.70     16.75 o
  -4 -17   3     1643.10     1618.03     26.14 o
  -3 -17   3      115.65      125.13     10.68 o
  -2 -17   3      197.52      176.79     10.78 o
  -1 -17   3      588.45      611.69     11.24 o
   0 -17   3      395.06      407.80     10.15 o
   1 -17   3      745.48      725.68     18.31 o
   2 -17   3      308.94      295.67     15.61 o
   3 -17   3      233.94      223.29     15.22 o
   4 -17   3      721.90      698.80     20.60 o
   5 -17   3      408.38      446.08     32.80 o
  -8 -16   3      624.90      592.25     20.41 o
  -7 -16   3      248.52      250.87     16.41 o
  -6 -16   3     1011.84     1030.98     26.59 o
  -5 -16   3       24.38        4.48      5.92 o
  -4 -16   3     1721.72     1759.86     16.13 o
  -3 -16   3      936.46      952.37     16.62 o
  -2 -16   3        5.46        2.97      5.50 o
  -1 -16   3      120.40      121.29      7.98 o
   0 -16   3      285.01      281.03      9.00 o
   1 -16   3     1437.69     1444.98     22.48 o
   2 -16   3      271.12      251.95     14.45 o
   3 -16   3      496.90      481.30     17.13 o
   4 -16   3      429.14      414.98     24.19 o
   5 -16   3      773.80      773.07     21.13 o
   6 -16   3       59.22       52.89     17.82 o
  -9 -15   3      470.28      456.63     20.90 o
  -8 -15   3      870.67      871.13     22.52 o
  -7 -15   3      282.03      272.67     15.60 o
  -6 -15   3      127.64      105.92     13.19 o
  -5 -15   3     1466.68     1524.30     15.26 o
  -4 -15   3     1547.49     1571.53     24.87 o
  -3 -15   3     1122.73     1130.47     12.52 o
  -2 -15   3       97.15      105.88      7.99 o
  -1 -15   3     1866.89     1923.15     16.56 o
   0 -15   3     2535.98     2661.12     17.90 o
   1 -15   3       74.27       83.08      8.27 o
   2 -15   3      273.29      261.48     13.53 o
   3 -15   3      632.42      653.72     17.69 o
   4 -15   3      561.51      541.42     19.39 o
   5 -15   3       25.11       10.96     21.11 o
   6 -15   3      166.51      152.87     16.46 o
   7 -15   3      206.88      210.09     20.57 o
  -9 -14   3       92.10       97.09     15.51 o
  -8 -14   3      715.81      772.54     20.59 o
  -7 -14   3      210.54      224.00     14.62 o
  -6 -14   3      358.01      382.56     15.35 o
  -5 -14   3      492.89      465.70     10.07 o
  -4 -14   3     2626.59     2663.34     40.78 o
  -3 -14   3     2698.78     2782.91     21.23 o
  -2 -14   3     1080.55     1111.85     10.16 o
  -1 -14   3      537.83      589.60      9.68 o
   0 -14   3      612.91      603.48      9.86 o
   1 -14   3      145.72      141.29      8.30 o
   2 -14   3      279.66      269.97     13.71 o
   3 -14   3      256.17      271.00     14.20 o
   4 -14   3     1109.05     1038.84     20.73 o
   5 -14   3      537.05      540.20     22.94 o
   6 -14   3       28.00       10.64     16.21 o
   7 -14   3        3.79       -0.39      0.93 o
 -10 -13   3       16.59       19.89     18.26 o
  -9 -13   3     1863.76     1817.31     33.52 o
  -8 -13   3     1535.36     1516.62     25.84 o
  -7 -13   3      119.68       97.04     13.18 o
  -6 -13   3      505.91      501.55     14.25 o
  -5 -13   3      353.98      348.32      8.58 o
  -4 -13   3     1350.32     1368.25     12.91 o
  -3 -13   3     1208.81     1232.69     11.73 o
  -2 -13   3      285.16      292.01      6.37 o
  -1 -13   3     2828.95     2859.39     20.04 o
   0 -13   3     1149.31     1132.43     11.61 o
   1 -13   3      129.22      114.04      7.72 o
   2 -13   3      142.96      143.27     11.58 o
   3 -13   3     1396.96     1353.70     21.96 o
   4 -13   3     2918.51     2841.70     29.59 o
   5 -13   3      257.23      235.72     15.28 o
   6 -13   3      424.51      465.82     17.40 o
   7 -13   3      837.93      779.27     28.58 o
   8 -13   3      403.12      433.89     20.31 o
 -10 -12   3       76.11       74.11     15.45 o
  -9 -12   3      156.49      167.47     16.43 o
  -8 -12   3      825.33      813.56     29.64 o
  -7 -12   3     1549.64     1594.19     17.30 o
  -6 -12   3      363.99      363.95     10.01 o
  -5 -12   3      348.71      334.05      8.50 o
  -4 -12   3      300.20      299.09      7.58 o
  -3 -12   3       75.34       80.10      5.62 o
  -2 -12   3      182.69      180.47      5.37 o
  -1 -12   3       47.24       53.42      4.50 o
   0 -12   3     1118.14     1184.15     11.22 o
   1 -12   3      549.47      586.06     17.94 o
   2 -12   3      185.93      187.44      7.35 o
   3 -12   3      379.64      347.02     13.90 o
   4 -12   3     1419.49     1357.66     21.16 o
   5 -12   3     1734.18     1701.93     24.50 o
   6 -12   3      197.07      209.12     15.49 o
   7 -12   3      192.51      178.07     15.11 o
   8 -12   3       72.33       72.06     16.89 o
 -11 -11   3        1.55       -2.19     19.01 o
 -10 -11   3       43.08       35.79     19.08 o
  -9 -11   3     1396.26     1365.47     24.11 o
  -8 -11   3     1533.84     1524.72     17.72 o
  -7 -11   3      641.75      637.57     11.89 o
  -6 -11   3      307.56      314.98     10.89 o
  -5 -11   3       84.77       80.42      6.33 o
  -4 -11   3     1657.56     1616.28     12.53 o
  -3 -11   3      804.82      788.33      9.11 o
  -2 -11   3      886.49      921.24      8.15 o
  -1 -11   3     2097.99     2120.12     11.04 o
   0 -11   3     2992.37     3059.88     18.44 o
   1 -11   3      798.12      808.85     10.82 o
   2 -11   3      457.20      449.35      8.59 o
   3 -11   3      352.72      326.24     12.23 o
   4 -11   3     1419.16     1387.18     21.10 o
   5 -11   3     1014.06      977.54     21.81 o
   6 -11   3      575.75      565.44     17.55 o
   7 -11   3      229.40      221.93     16.29 o
   8 -11   3      566.40      558.37     34.86 o
   9 -11   3      511.61      537.86     41.00 o
 -11 -10   3      123.56      135.57     17.02 o
 -10 -10   3      440.42      430.02     18.40 o
  -9 -10   3      989.56      988.30     15.69 o
  -8 -10   3        2.65        4.03      3.80 o
  -7 -10   3      162.08      169.42      8.61 o
  -6 -10   3      365.24      345.44      9.01 o
  -5 -10   3      376.43      380.45      7.93 o
  -4 -10   3     1102.15     1121.82     10.33 o
  -3 -10   3     2950.49     2903.22     15.08 o
  -2 -10   3      491.39      489.37      6.18 o
  -1 -10   3      848.65      900.81      7.34 o
   0 -10   3     2524.05     2692.07     15.81 o
   1 -10   3     3161.96     3170.71     18.06 o
   2 -10   3      603.43      590.86     13.77 o
   3 -10   3     1035.65     1046.75     17.06 o
   4 -10   3      129.76      118.13     11.26 o
   5 -10   3     1270.42     1230.33     25.18 o
   6 -10   3      863.80      860.11     42.01 o
   7 -10   3      328.22      335.18     16.49 o
   8 -10   3        9.44       -3.61     11.58 o
   9 -10   3      273.06      291.41     17.43 o
 -11  -9   3       95.91       85.57     15.92 o
 -10  -9   3      313.17      309.73     11.98 o
  -9  -9   3      688.70      705.05     13.85 o
  -8  -9   3      446.08      460.83     11.33 o
  -7  -9   3      541.07      529.94     10.69 o
  -6  -9   3      136.56      156.97     12.04 o
  -5  -9   3     2379.78     2370.56     22.89 o
  -4  -9   3     5496.54     5471.54     19.77 o
  -3  -9   3      815.39      842.02      8.37 o
  -2  -9   3      427.42      429.27      5.68 o
  -1  -9   3     2993.55     3001.52     12.84 o
   0  -9   3     9302.76     9450.08     28.05 o
   1  -9   3     1845.42     1821.98     13.39 o
   2  -9   3      778.49      796.58      9.31 o
   3  -9   3     1279.46     1291.89     10.66 o
   4  -9   3      803.99      767.76     15.35 o
   5  -9   3      355.65      324.55     13.77 o
   6  -9   3       18.09       15.38     11.38 o
   7  -9   3      109.99      112.05     13.70 o
   8  -9   3      715.64      700.39     20.47 o
   9  -9   3       22.56       25.59     20.80 o
 -12  -8   3       84.24       90.17     15.78 o
 -11  -8   3        5.20        0.89      3.28 o
 -10  -8   3      169.22      174.13     11.28 o
  -9  -8   3      279.82      276.63     10.50 o
  -8  -8   3     1215.84     1138.61     14.40 o
  -7  -8   3      497.20      480.11     10.01 o
  -6  -8   3      469.29      473.51      9.21 o
  -5  -8   3      819.56      817.54      9.75 o
  -4  -8   3     1317.68     1304.49      9.95 o
  -3  -8   3     3175.49     3127.00     14.63 o
  -2  -8   3     1845.15     1886.94      9.33 o
  -1  -8   3     1214.10     1155.58      8.09 o
   0  -8   3     1199.90     1129.35     10.83 o
   1  -8   3     6929.50     6951.95     23.58 o
   2  -8   3     2027.92     2006.08     13.04 o
   3  -8   3     1155.71     1154.52     11.86 o
   4  -8   3      441.40      437.02     18.31 o
   5  -8   3      350.94      354.03     13.09 o
   6  -8   3      476.30      494.01     15.71 o
   7  -8   3       66.02       64.98     12.56 o
   8  -8   3       94.56       83.15     19.30 o
   9  -8   3      517.81      507.45     19.95 o
 -12  -7   3      268.39      267.12     11.58 o
 -11  -7   3      180.68      173.14     10.04 o
 -10  -7   3      617.48      579.10     11.58 o
  -9  -7   3     1733.24     1687.47     31.51 o
  -8  -7   3     1052.02     1060.39     13.89 o
  -7  -7   3     1135.71     1090.34     12.89 o
  -6  -7   3        5.61       13.10      6.99 o
  -5  -7   3     8480.29     8326.80     31.00 o
  -4  -7   3     7124.09     7143.65     34.80 o
  -3  -7   3      225.26      258.48      5.14 o
  -2  -7   3      101.87       84.31      3.52 o
  -1  -7   3     1701.84     1600.41      7.80 o
   0  -7   3     2994.00     2714.02     35.12 o
   1  -7   3     1616.98     1540.54     12.29 o
   2  -7   3     1989.64     2052.84     12.43 o
   3  -7   3      866.73      851.14      8.09 o
   4  -7   3     2294.38     2184.07     22.26 o
   5  -7   3      581.19      565.44     14.41 o
   6  -7   3      738.17      762.99     17.04 o
   7  -7   3      367.56      337.75     14.92 o
   8  -7   3      810.35      824.90     20.57 o
   9  -7   3      492.41      481.13     18.46 o
  10  -7   3       55.49       56.77     19.45 o
 -12  -6   3      611.23      615.59     13.49 o
 -11  -6   3      103.60       95.65      9.58 o
 -10  -6   3      514.13      510.12     11.03 o
  -9  -6   3     1289.42     1289.90     15.15 o
  -8  -6   3     3415.09     3342.82     21.41 o
  -7  -6   3      160.45      158.74      6.44 o
  -6  -6   3      106.85       72.16      6.15 o
  -5  -6   3     1164.62     1211.80     10.78 o
  -4  -6   3     3703.30     3520.77     13.69 o
  -3  -6   3     5002.87     5046.59     18.28 o
  -2  -6   3     2599.49     2653.73     10.42 o
  -1  -6   3     1457.36     1604.41      7.32 o
   0  -6   3     2951.54     2937.22     14.37 o
   1  -6   3     2008.69     1968.02     11.98 o
   2  -6   3        6.93        1.31      2.53 o
   3  -6   3       63.94       52.16      4.14 o
   4  -6   3      262.69      249.01      4.88 o
   5  -6   3     2252.08     2202.58     51.71 o
   6  -6   3      290.98      276.71     13.30 o
   7  -6   3      765.91      751.11     18.48 o
   8  -6   3     1179.40     1105.62     21.81 o
   9  -6   3     1179.76     1151.61     23.90 o
  10  -6   3      610.37      635.70     21.34 o
 -12  -5   3      411.39      426.57     14.38 o
 -11  -5   3       80.59       76.61     10.62 o
 -10  -5   3       97.38       95.09     10.18 o
  -9  -5   3     2924.59     2878.39     52.13 o
  -8  -5   3     1494.28     1439.80     15.57 o
  -7  -5   3      750.80      714.21      7.96 o
  -6  -5   3     1147.72     1222.98      9.95 o
  -5  -5   3     4906.67     4739.19     16.14 o
  -4  -5   3     1235.60     1168.45      9.05 o
  -3  -5   3      546.02      609.67      5.15 o
  -2  -5   3      271.88      284.26      3.82 o
  -1  -5   3     6942.59     7136.50     28.15 o
   0  -5   3     5449.56     5639.54     23.60 o
   1  -5   3      716.05      753.85      7.94 o
   2  -5   3     2797.37     2864.73     13.59 o
   3  -5   3     3654.57     3420.95     53.61 o
   4  -5   3     7646.91     7279.35     24.13 o
   5  -5   3      872.14      874.83      7.22 o
   6  -5   3     1579.72     1527.78     25.47 o
   7  -5   3      355.97      323.85     11.80 o
   8  -5   3     2952.04     2906.94     25.94 o
   9  -5   3       69.99       68.87     13.40 o
  10  -5   3      659.86      662.48     17.27 o
 -12  -4   3      498.96      528.94     14.72 o
 -11  -4   3      790.87      809.41     15.72 o
 -10  -4   3      731.24      765.42     14.26 o
  -9  -4   3     1307.43     1301.96     16.08 o
  -8  -4   3     2358.95     2358.58     18.66 o
  -7  -4   3      464.60      466.15      9.72 o
  -6  -4   3      227.70      202.26      7.02 o
  -5  -4   3      297.63      292.83      6.87 o
  -4  -4   3      604.95      564.09      5.11 o
  -3  -4   3     1353.79     1416.57     13.15 o
  -2  -4   3      458.78      481.50      4.06 o
  -1  -4   3      446.80      494.84      5.47 o
   0  -4   3     1250.06     1246.52     12.01 o
   1  -4   3     6026.83     6144.62     22.87 o
   2  -4   3      412.85      408.32      3.71 o
   3  -4   3     6833.46     7043.65     30.24 o
   4  -4   3     6527.44     6384.96     23.38 o
   5  -4   3     4140.40     3993.86     18.02 o
   6  -4   3       83.59       73.38      6.22 o
   7  -4   3      142.81      136.94     15.38 o
   8  -4   3      521.67      485.40     16.24 o
   9  -4   3     1483.33     1553.88     21.50 o
  10  -4   3      159.28      155.99     13.16 o
 -13  -3   3     1203.88     1300.37     27.46 o
 -12  -3   3      417.73      446.78     19.36 o
 -11  -3   3      274.72      284.43     15.18 o
 -10  -3   3      381.22      398.75     11.51 o
  -9  -3   3     2956.00     2938.49     21.78 o
  -8  -3   3     3198.13     3151.53     51.05 o
  -7  -3   3      727.02      764.23     10.92 o
  -6  -3   3        5.12       10.62      6.97 o
  -5  -3   3     4725.32     4841.57     55.29 o
  -4  -3   3    10982.26    11392.39     45.41 o
  -3  -3   3     2597.29     2763.42     27.60 o
  -2  -3   3       35.65       37.62      5.17 o
  -1  -3   3      246.96      266.99      4.28 o
   0  -3   3      816.79      819.81      7.42 o
   1  -3   3     1053.90     1134.16      5.74 o
   2  -3   3     2102.82     2185.01     24.37 o
   3  -3   3    11880.72    12163.70    104.72 o
   4  -3   3     1993.71     1848.84     15.64 o
   5  -3   3      489.35      490.89      8.71 o
   6  -3   3      126.19      118.32      7.04 o
   7  -3   3      141.81      151.94      9.77 o
   8  -3   3     1701.46     1628.64     24.37 o
   9  -3   3      515.13      499.13     17.72 o
  10  -3   3      145.33      133.89     15.96 o
 -13  -2   3       88.08       91.29     16.70 o
 -12  -2   3       28.13       27.63     15.32 o
 -11  -2   3      958.17      954.89     15.67 o
 -10  -2   3      181.99      176.57      9.76 o
  -9  -2   3      596.25      614.48      8.93 o
  -8  -2   3     2145.60     2144.76     31.98 o
  -7  -2   3      879.56      845.20     12.30 o
  -6  -2   3     2683.69     2832.16     16.49 o
  -5  -2   3     7966.40     8251.62     24.61 o
  -4  -2   3     2572.97     2636.19     12.95 o
  -3  -2   3     6380.46     6750.65     56.88 o
  -2  -2   3     5401.18     5703.35     60.59 o
  -1  -2   3     2722.73     2777.07     18.50 o
   0  -2   3     4647.00     4800.65     18.88 o
   1  -2   3     1315.51     1329.07      8.79 o
   2  -2   3      599.45      645.08      6.99 o
   3  -2   3       87.75       67.80      5.26 o
   4  -2   3      119.40      129.96      6.07 o
   5  -2   3     4029.43     3981.44     29.01 o
   6  -2   3      134.73      134.00      7.40 o
   7  -2   3      116.85      100.04      7.76 o
   8  -2   3       13.00       17.40     15.19 o
   9  -2   3      930.03      947.46     21.12 o
  10  -2   3      559.61      536.80     19.59 o
 -13  -1   3      276.87      297.77     18.75 o
 -12  -1   3      311.56      284.97     17.17 o
 -11  -1   3      123.69      111.59     14.09 o
 -10  -1   3      215.83      208.53      9.83 o
  -9  -1   3      179.90      170.93      6.80 o
  -8  -1   3     1413.37     1376.60     17.74 o
  -7  -1   3     1435.38     1482.03     13.27 o
  -6  -1   3      321.01      329.36      7.42 o
  -5  -1   3      418.30      355.94      7.07 o
  -4  -1   3     7920.76     7972.56     45.34 o
  -3  -1   3      384.54      438.47      4.86 o
  -2  -1   3     1393.10     1441.29      6.19 o
  -1  -1   3     3394.93     3656.23     17.07 o
   0  -1   3     8050.30     8296.79     60.24 o
   1  -1   3     6036.50     6344.65     69.22 o
   2  -1   3     5969.92     6222.23     60.23 o
   3  -1   3     1852.72     1889.01     16.25 o
   4  -1   3     2571.02     2523.52     15.36 o
   5  -1   3     2657.94     2732.64     17.40 o
   6  -1   3      177.42      181.20      8.81 o
   7  -1   3      665.36      609.91     13.20 o
   8  -1   3      676.83      633.38     12.98 o
   9  -1   3      536.53      505.07     17.17 o
  10  -1   3      213.29      195.19     16.98 o
 -13   0   3        6.31        0.79      3.68 o
 -12   0   3        2.36       -2.31     21.40 o
 -11   0   3      115.27      104.58     13.98 o
 -10   0   3      128.90      139.35      6.94 o
  -9   0   3     2347.16     2391.46     39.38 o
  -8   0   3     2660.04     2716.38     16.22 o
  -7   0   3      252.89      212.91      7.19 o
  -6   0   3      975.22      935.25      9.96 o
  -5   0   3     3322.70     3371.97     15.54 o
  -4   0   3     2994.04     3074.26     13.51 o
  -3   0   3    10667.48    10936.92     84.01 o
  -2   0   3    10335.42    10811.80     57.58 o
  -1   0   3       90.00      118.50      3.59 o
   0   0   3     3426.33     3571.88     18.95 o
   1   0   3     3986.07     4123.71     33.78 o
   2   0   3     2557.65     2635.89     13.38 o
   3   0   3     1106.89     1194.46     11.93 o
   4   0   3       27.89       32.08      5.47 o
   5   0   3     2230.68     2378.16     16.37 o
   6   0   3      469.79      495.74     10.00 o
   7   0   3       35.26       37.51      7.70 o
   8   0   3        6.35       -0.31      5.58 o
   9   0   3      744.78      799.68     26.54 o
 -13   1   3      204.91      201.12     24.92 o
 -12   1   3      348.80      309.48     17.65 o
 -11   1   3      108.76      114.29     15.32 o
 -10   1   3      200.36      198.39      7.74 o
  -9   1   3      330.85      325.75      7.86 o
  -8   1   3     1352.97     1333.12     13.21 o
  -7   1   3     1458.38     1519.17     12.68 o
  -6   1   3      308.62      313.50      7.00 o
  -5   1   3      543.92      482.97      7.92 o
  -4   1   3     7865.68     7800.82     35.46 o
  -3   1   3      391.11      447.66      7.47 o
  -2   1   3     1494.86     1542.95     10.57 o
  -1   1   3     2985.91     3198.03     50.35 o
   0   1   3     7478.28     7670.82     54.96 o
   1   1   3     6177.09     6435.55     50.48 o
   2   1   3     6045.06     6337.23     47.56 o
   3   1   3     1649.71     1662.51     16.16 o
   4   1   3     2812.95     2790.59     22.52 o
   5   1   3     2713.96     2815.07     17.74 o
   6   1   3      138.68      136.85      7.74 o
   7   1   3      694.61      626.93     13.18 o
   8   1   3      735.69      737.72     14.42 o
   9   1   3      507.55      503.78     15.27 o
  10   1   3      220.09      205.16     15.70 o
 -13   2   3       82.12       70.40     18.33 o
 -12   2   3       54.40       40.64     16.33 o
 -11   2   3      907.46      908.69     15.52 o
 -10   2   3      179.88      173.94      9.75 o
  -9   2   3      560.23      583.62     13.43 o
  -8   2   3     2427.63     2448.00     31.18 o
  -7   2   3      945.33      925.55     10.08 o
  -6   2   3     2895.91     3037.97     30.46 o
  -5   2   3     7743.30     8039.84     29.42 o
  -4   2   3     2861.35     2958.82     14.64 o
  -3   2   3     5873.41     6191.46     29.42 o
  -2   2   3     5537.89     5899.13     28.05 o
  -1   2   3     2818.28     2836.45     18.27 o
   0   2   3     5015.56     5049.77     28.32 o
   2   2   3      607.33      644.24     10.67 o
   3   2   3      136.63      126.68      5.50 o
   4   2   3       84.19       95.07      6.03 o
   5   2   3     3900.49     3830.08     20.34 o
   6   2   3      148.46      151.53      8.07 o
   7   2   3      140.21      119.76      8.45 o
   8   2   3       19.72       24.44      7.72 o
   9   2   3      923.74      989.68     29.16 o
  10   2   3      483.47      486.92     17.78 o
 -13   3   3     1181.06     1234.63     33.23 o
 -12   3   3      361.40      379.28     17.78 o
 -11   3   3      237.89      245.69     14.70 o
 -10   3   3      374.63      390.95     12.95 o
  -9   3   3     3245.17     3297.30     54.84 o
  -8   3   3     3195.26     3103.94     46.98 o
  -7   3   3      734.53      783.53      9.37 o
  -6   3   3        6.22        8.54      5.17 o
  -5   3   3     5156.12     5263.68     34.77 o
  -4   3   3    11169.09    11430.19     97.83 o
  -3   3   3     2585.30     2671.95     25.08 o
  -2   3   3       29.19       33.49      9.14 o
  -1   3   3      214.26      226.94      6.28 o
   0   3   3      751.59      737.34     15.43 o
   1   3   3     1016.34     1083.21      6.66 o
   2   3   3     1988.61     2028.76     16.75 o
   3   3   3    11881.57    12235.78    128.33 o
   4   3   3     1784.01     1640.43     12.62 o
   5   3   3      444.31      430.49      8.88 o
   6   3   3      182.61      176.33      7.85 o
   7   3   3      160.69      189.35      9.15 o
   8   3   3     1633.04     1656.87     17.93 o
   9   3   3      452.67      456.22     19.91 o
  10   3   3      171.38      195.91     15.87 o
 -12   4   3      518.64      542.84     23.72 o
 -11   4   3      741.89      787.55     25.17 o
 -10   4   3      774.43      814.28     19.90 o
  -9   4   3     1409.53     1420.82     16.06 o
  -8   4   3     2298.92     2367.04     30.81 o
  -7   4   3      478.81      485.24      7.70 o
  -6   4   3      286.88      257.35      5.90 o
  -5   4   3      325.36      315.31      6.06 o
  -4   4   3      628.55      579.70      6.92 o
  -3   4   3     1654.76     1727.95     23.34 o
  -2   4   3      513.37      533.42      7.84 o
  -1   4   3      555.08      604.48      6.38 o
   0   4   3     1341.94     1313.61     19.15 o
   1   4   3     6251.19     6318.26     35.25 o
   2   4   3      411.43      409.32      7.22 o
   3   4   3     7120.53     7300.79     22.40 o
   4   4   3     6593.89     6488.02     23.19 o
   5   4   3     3787.71     3648.60     19.79 o
   6   4   3       65.96       60.94      7.27 o
   7   4   3      137.58      130.60      8.81 o
   8   4   3      527.55      557.63     18.55 o
   9   4   3     1493.28     1595.02     25.31 o
  10   4   3      127.47      118.68     14.50 o
 -12   5   3      470.88      511.49     15.02 o
 -11   5   3       78.42       85.26     10.58 o
 -10   5   3       91.50       80.84      9.41 o
  -9   5   3     3057.22     3044.71     78.88 o
  -8   5   3     1493.21     1459.52     22.06 o
  -7   5   3      718.97      708.71      8.28 o
  -6   5   3     1132.19     1227.65      9.87 o
  -5   5   3     4744.81     4531.46     16.91 o
  -4   5   3     1260.76     1191.19      8.52 o
  -3   5   3      532.40      595.23      6.80 o
  -2   5   3      236.48      237.00      6.47 o
  -1   5   3     6998.59     7139.49     33.11 o
   0   5   3     5409.45     5530.75     20.28 o
   1   5   3      693.13      724.94     12.94 o
   2   5   3     2758.13     2756.77     40.27 o
   3   5   3     3712.91     3535.05     30.05 o
   4   5   3     7574.86     7240.47     29.07 o
   5   5   3      869.18      900.10     17.61 o
   6   5   3     1646.33     1658.83     21.65 o
   7   5   3      298.33      285.29      9.95 o
   8   5   3     2881.52     2954.85     37.36 o
   9   5   3       73.99       92.89     13.79 o
  10   5   3      592.49      590.94     20.02 o
 -12   6   3      674.64      729.43     16.68 o
 -11   6   3      142.41      140.01     11.35 o
 -10   6   3      502.48      502.81     12.86 o
  -9   6   3     1363.45     1402.44     36.75 o
  -8   6   3     3193.01     3174.24     33.14 o
  -7   6   3      259.03      254.81      5.74 o
  -6   6   3       84.47       55.44      4.58 o
  -5   6   3     1022.51     1059.09      9.10 o
  -4   6   3     3458.91     3274.87     22.74 o
  -3   6   3     4685.09     4724.96     38.96 o
  -2   6   3     2534.53     2626.74     27.50 o
  -1   6   3     1253.52     1361.33     12.67 o
   0   6   3     3017.30     3004.52     16.35 o
   1   6   3     1750.97     1688.79     14.39 o
   2   6   3        6.74        1.08      5.44 o
   3   6   3       67.97       54.65      3.12 o
   4   6   3      313.13      297.74      6.39 o
   5   6   3     2169.79     2153.49     58.53 o
   6   6   3      290.97      304.80      8.76 o
   7   6   3      793.67      790.89     31.13 o
   8   6   3     1125.54     1093.97     32.61 o
   9   6   3     1129.58     1102.65     23.10 o
  10   6   3      700.97      761.67     22.17 o
 -12   7   3      293.51      310.47     16.75 o
 -11   7   3      179.48      177.56     12.12 o
 -10   7   3      588.77      552.05     19.87 o
  -9   7   3     1671.13     1655.94     26.11 o
  -8   7   3      990.77      992.24     16.49 o
  -7   7   3     1104.71     1082.71     20.35 o
  -6   7   3        4.79        0.97      3.28 o
  -5   7   3     8173.20     8026.31     41.54 o
  -4   7   3     6989.41     6892.58     56.72 o
  -3   7   3      228.73      268.45      6.83 o
  -2   7   3      105.62       87.22      6.25 o
  -1   7   3     1654.75     1548.75     14.06 o
   0   7   3     2960.03     2699.98     35.99 o
   1   7   3     1605.08     1554.41     21.79 o
   2   7   3     1850.82     1933.42     17.51 o
   3   7   3      706.25      682.89     13.02 o
   4   7   3     2477.46     2320.62     21.69 o
   5   7   3      615.34      641.15     11.71 o
   6   7   3      800.25      819.36     28.01 o
   7   7   3      304.48      272.08     14.63 o
   8   7   3      759.42      780.47     23.03 o
   9   7   3      560.80      544.61     19.91 o
  10   7   3       63.60       87.42     15.93 o
 -12   8   3      107.19      104.03     12.71 o
 -11   8   3        5.22        5.69     15.24 o
 -10   8   3      123.46      129.67     14.05 o
  -9   8   3      305.82      304.64     10.54 o
  -8   8   3     1056.50     1009.90     18.07 o
  -7   8   3      507.31      503.74     12.76 o
  -6   8   3      455.10      456.85      6.85 o
  -5   8   3      784.02      789.59      8.09 o
  -4   8   3     1362.44     1337.78     18.44 o
  -3   8   3     3430.86     3336.01     17.98 o
  -2   8   3     1856.45     1902.76     22.42 o
  -1   8   3     1185.69     1089.22     17.43 o
   0   8   3     1077.58     1003.52     11.87 o
   1   8   3     6765.33     6676.89     29.28 o
   2   8   3     1991.14     1963.33     18.23 o
   3   8   3     1105.33     1109.71     15.83 o
   4   8   3      363.48      357.48     17.85 o
   5   8   3      294.52      302.87     13.07 o
   6   8   3      536.45      533.08     16.09 o
   7   8   3       51.24       29.63     15.30 o
   8   8   3       78.03       65.08     15.99 o
   9   8   3      457.83      457.88     19.90 o
 -11   9   3       82.44       78.03     16.34 o
 -10   9   3      311.28      281.96     17.40 o
  -9   9   3      666.25      633.18     18.26 o
  -8   9   3      454.28      477.14     11.09 o
  -7   9   3      517.67      510.71     17.93 o
  -6   9   3      148.60      156.35      5.39 o
  -5   9   3     2329.70     2296.39     13.59 o
  -4   9   3     5489.14     5446.52     24.54 o
  -3   9   3      792.11      814.90     10.37 o
  -2   9   3      480.80      477.54      9.49 o
  -1   9   3     3141.99     3067.24     28.56 o
   0   9   3     9558.08     9704.33     51.71 o
   1   9   3     1883.25     1856.88     44.24 o
   2   9   3      677.55      686.81     13.07 o
   3   9   3     1098.40     1093.17     16.26 o
   4   9   3      731.06      692.42     20.79 o
   5   9   3      297.97      271.45     13.41 o
   6   9   3        6.42       -4.83      5.39 o
   7   9   3      138.60      118.73     14.54 o
   8   9   3      579.82      576.45     19.63 o
   9   9   3       12.87       15.06     20.29 o
 -11  10   3      120.89      120.91     18.25 o
 -10  10   3      408.99      390.47     18.09 o
  -9  10   3      952.83      897.75     21.53 o
  -8  10   3        4.85       10.69      9.66 o
  -7  10   3      220.05      211.50     20.04 o
  -6  10   3      420.19      396.94     18.39 o
  -5  10   3      345.40      334.80      5.93 o
  -4  10   3     1272.81     1318.11     11.02 o
  -3  10   3     3042.57     2981.06     42.63 o
  -2  10   3      524.60      517.78     10.10 o
  -1  10   3     1000.04     1025.83     18.90 o
   0  10   3     2343.62     2504.46     22.48 o
   1  10   3     3219.93     3192.83     22.89 o
   2  10   3      582.95      571.72     12.78 o
   3  10   3      982.10      964.07     16.40 o
   4  10   3      145.08      148.02     11.44 o
   5  10   3     1255.73     1235.26     20.28 o
   6  10   3      843.16      854.26     19.57 o
   7  10   3      262.01      259.45     16.23 o
   8  10   3       15.64        2.84     20.35 o
   9  10   3      210.43      193.04     19.42 o
 -11  11   3        4.56       -2.45      8.14 o
 -10  11   3       50.78       50.63     16.48 o
  -9  11   3     1437.01     1444.53     25.97 o
  -8  11   3     1616.06     1596.44     24.73 o
  -7  11   3      630.49      657.78     11.94 o
  -6  11   3      287.40      286.13     11.13 o
  -5  11   3      182.17      183.77     10.87 o
  -4  11   3     1593.28     1561.19     12.36 o
  -3  11   3      786.12      775.78     17.40 o
  -2  11   3      886.29      940.02     13.05 o
  -1  11   3     2181.96     2202.53     26.95 o
   0  11   3     3066.08     3035.80     28.79 o
   1  11   3      775.55      761.26     13.69 o
   2  11   3      383.61      353.61     14.13 o
   3  11   3      353.43      340.09     13.14 o
   4  11   3     1478.75     1440.66     24.04 o
   5  11   3     1068.75     1035.06     20.07 o
   6  11   3      499.82      468.35     17.07 o
   7  11   3      267.45      280.36     16.61 o
   8  11   3      587.38      572.85     20.00 o
   9  11   3      488.40      495.32     20.95 o
 -10  12   3       96.43      101.11     17.49 o
  -9  12   3      149.60      133.07     17.18 o
  -8  12   3     1011.64      974.85     21.91 o
  -7  12   3     1621.36     1646.45     24.71 o
  -6  12   3      419.27      445.03     13.10 o
  -5  12   3      278.76      283.89     11.11 o
  -4  12   3      416.52      426.71      8.15 o
  -3  12   3       47.04       47.57      6.97 o
  -2  12   3      208.28      205.44      8.85 o
  -1  12   3       23.86       21.56      8.11 o
   0  12   3     1108.68     1150.80     21.45 o
   1  12   3      659.18      676.74     17.02 o
   2  12   3      188.99      192.76     12.26 o
   3  12   3      354.03      336.82     13.81 o
   4  12   3     1483.87     1401.14     48.03 o
   5  12   3     1944.98     1921.74     26.09 o
   6  12   3      185.58      179.03     15.56 o
   7  12   3      223.52      224.74     16.92 o
   8  12   3       87.66       87.62     18.17 o
 -10  13   3       16.51        8.58     53.30 o
  -9  13   3     1949.73     1900.76     43.53 o
  -8  13   3     1563.00     1518.87     26.05 o
  -7  13   3      137.32      134.01     14.35 o
  -6  13   3      487.08      461.92     17.15 o
  -5  13   3      321.64      317.40     12.19 o
  -4  13   3     1164.42     1198.89     29.70 o
  -3  13   3     1238.85     1277.11     26.40 o
  -2  13   3      267.24      267.37     10.11 o
  -1  13   3     3110.68     3102.37     25.39 o
   0  13   3     1107.15     1107.68     16.16 o
   1  13   3      121.11      114.98     10.80 o
   2  13   3      132.16      128.88     11.40 o
   3  13   3     1411.47     1384.64     21.06 o
   4  13   3     3114.88     3030.32     30.01 o
   5  13   3      222.93      202.61     15.06 o
   6  13   3      456.49      488.15     18.16 o
   7  13   3      895.50      849.72     22.84 o
   8  13   3      532.84      572.54     22.29 o
  -9  14   3      115.38       84.69     18.47 o
  -8  14   3      651.08      677.66     21.18 o
  -7  14   3      206.39      206.18     18.41 o
  -6  14   3      366.85      386.31     15.59 o
  -5  14   3      437.21      421.23     24.31 o
  -4  14   3     2499.49     2560.32     24.04 o
  -3  14   3     2673.24     2753.28     75.09 o
  -2  14   3     1038.81     1035.11     15.51 o
  -1  14   3      539.00      559.03     13.59 o
   0  14   3      667.78      661.85     14.18 o
   1  14   3      229.06      229.50     13.08 o
   2  14   3      277.17      271.27     12.75 o
   3  14   3      245.08      255.99     13.66 o
   4  14   3     1157.22     1113.46     21.37 o
   5  14   3      602.24      579.36     18.25 o
   6  14   3       19.94       14.77     17.85 o
   7  14   3        8.42       -3.90      6.71 o
  -9  15   3      446.20      470.58     27.00 o
  -8  15   3      921.69      922.27     23.62 o
  -7  15   3      293.79      268.03     18.10 o
  -6  15   3      115.00       95.33     14.69 o
  -5  15   3     1337.95     1330.81     23.17 o
  -4  15   3     1709.16     1739.00     21.11 o
  -3  15   3     1150.38     1193.60     15.63 o
  -2  15   3      126.92      127.51      9.78 o
  -1  15   3     1708.86     1757.15     16.76 o
   0  15   3     2499.00     2565.94     40.34 o
   1  15   3       76.20       81.52     11.23 o
   2  15   3      273.65      286.72     31.74 o
   3  15   3      675.43      703.11     32.73 o
   4  15   3      590.84      627.15     18.67 o
   6  15   3      197.48      174.69     17.10 o
   7  15   3      182.24      208.35     19.20 o
  -8  16   3      566.37      544.59     22.39 o
  -7  16   3      251.77      254.03     30.50 o
  -6  16   3      996.67     1014.51     22.98 o
  -5  16   3       39.13       23.90     15.35 o
  -4  16   3     1666.52     1683.93     25.60 o
  -3  16   3      889.30      930.36     14.96 o
  -2  16   3       10.34       -0.04      6.00 o
  -1  16   3      142.88      132.29      8.90 o
   0  16   3      313.31      315.57     12.82 o
   1  16   3     1375.23     1368.89     47.19 o
   2  16   3      263.23      261.03     15.70 o
   3  16   3      456.94      450.89     16.45 o
   4  16   3      398.00      429.68     17.80 o
   5  16   3      669.40      644.61     20.65 o
   6  16   3       54.30       30.51     23.82 o
  -7  17   3      303.10      300.74     19.27 o
  -6  17   3      252.87      224.74     16.27 o
  -5  17   3      689.28      706.78     21.03 o
  -4  17   3     1665.31     1605.60     25.67 o
  -3  17   3      112.27      118.76     14.74 o
  -2  17   3      217.31      201.99     12.39 o
  -1  17   3      577.77      583.94     19.55 o
   0  17   3      422.96      438.57     11.51 o
   1  17   3      722.31      709.12     17.53 o
   2  17   3      250.65      233.00     14.53 o
   3  17   3      187.49      190.44     15.86 o
   4  17   3      693.14      690.17     20.27 o
   5  17   3      405.71      442.30     19.94 o
  -6  18   3       24.62       31.56     19.33 o
  -5  18   3        0.52        1.92     18.99 o
  -4  18   3      149.17      138.50     16.63 o
  -3  18   3      839.13      835.46     21.02 o
  -2  18   3      418.36      394.49     14.48 o
  -1  18   3      372.05      397.12     10.23 o
   0  18   3      411.09      430.85     10.55 o
   1  18   3      661.87      698.25     18.26 o
   2  18   3      577.83      607.26     18.52 o
   3  18   3        9.27       14.65     14.87 o
   4  18   3      127.76      118.07     26.38 o
  -5  19   3       97.28       93.76     21.49 o
  -4  19   3     1101.24     1101.06     24.85 o
  -3  19   3      879.99      892.03     29.21 o
  -1  19   3      261.86      278.32      9.89 o
   0  19   3      556.29      602.73     14.27 o
   1  19   3      244.56      231.71     14.88 o
   2  19   3       73.90       63.79     14.29 o
   3  19   3      255.18      266.26     17.35 o
  -3  20   3      161.99      157.85     16.54 o
  -2  20   3        3.89        9.11     28.88 o
  -1  20   3       16.12       17.08     18.32 o
   0  20   3      233.49      229.52     12.29 o
   1  20   3      286.78      311.93     16.32 o
  -2 -20   4        5.64        0.17      0.75 o
  -1 -20   4       18.87       11.40     16.90 o
  -5 -19   4      134.44      116.06     18.41 o
  -4 -19   4       27.39       20.73     19.81 o
  -3 -19   4      163.14      137.73     24.33 o
  -2 -19   4      422.79      405.22     17.54 o
  -1 -19   4      313.26      311.26     16.66 o
   0 -19   4       26.97       20.83     18.54 o
   1 -19   4      151.19      168.15     15.65 o
   2 -19   4      803.24      841.48     41.66 o
  -6 -18   4       28.45       13.73     25.81 o
  -5 -18   4      154.87      144.58     17.69 o
  -4 -18   4      332.88      311.45     17.60 o
  -3 -18   4      510.33      511.83     18.81 o
  -2 -18   4      236.14      229.20     15.38 o
  -1 -18   4        2.38       -6.07     10.61 o
   0 -18   4      209.15      189.73     14.42 o
   1 -18   4      624.78      643.77     19.63 o
   2 -18   4      322.61      309.62     17.40 o
   3 -18   4      105.90      102.55     16.19 o
  -7 -17   4      234.96      220.39     16.52 o
  -6 -17   4      283.51      275.05     13.22 o
  -5 -17   4       32.37       12.11     17.29 o
  -4 -17   4      183.90      179.04     21.09 o
  -3 -17   4      226.90      232.97     28.96 o
  -2 -17   4     1131.27     1157.61     37.49 o
  -1 -17   4      158.99      168.86     10.47 o
   0 -17   4      618.97      616.88     23.25 o
   1 -17   4       86.06       80.06     13.66 o
   2 -17   4      339.00      348.18     28.30 o
   3 -17   4      325.72      277.73     16.76 o
   4 -17   4      520.75      514.80     19.53 o
  -8 -16   4      418.47      434.91     19.21 o
  -7 -16   4      943.31      994.43     22.49 o
  -6 -16   4      273.80      277.19     13.04 o
  -5 -16   4      331.08      352.77     12.34 o
  -4 -16   4     1120.34     1072.56     46.53 o
  -3 -16   4     1208.11     1246.51     22.10 o
  -2 -16   4      246.07      239.05     10.58 o
  -1 -16   4      317.83      341.55      9.42 o
   0 -16   4      163.54      164.05      9.64 o
   1 -16   4     1307.96     1266.61     26.07 o
   2 -16   4      893.43      894.99     20.88 o
   3 -16   4      422.62      448.76     17.60 o
   4 -16   4       59.52       52.64     14.86 o
   5 -16   4      543.42      526.64     22.64 o
  -9 -15   4      442.65      449.42     20.25 o
  -8 -15   4      118.96      123.80     16.07 o
  -7 -15   4      609.36      618.81     18.99 o
  -6 -15   4     2298.69     2315.62     23.38 o
  -5 -15   4      189.13      207.62     10.95 o
  -4 -15   4      281.13      291.95     11.05 o
  -3 -15   4      459.80      444.59     11.19 o
  -2 -15   4     2122.23     2214.20     31.49 o
  -1 -15   4       32.08       43.60      7.77 o
   0 -15   4     1349.60     1365.41     26.16 o
   1 -15   4      284.99      278.44     14.84 o
   2 -15   4     1803.41     1743.67     24.59 o
   3 -15   4       56.10       53.50     15.20 o
   4 -15   4      161.39      160.58     14.89 o
   5 -15   4      390.26      388.14     17.65 o
   6 -15   4      903.08      932.55     24.13 o
 -10 -14   4      194.19      190.03     18.10 o
  -9 -14   4      106.54       96.10     15.07 o
  -8 -14   4     1363.64     1393.24     25.42 o
  -7 -14   4     1311.02     1371.53     23.67 o
  -6 -14   4      312.25      302.52     11.68 o
  -5 -14   4      302.71      308.75     19.83 o
  -4 -14   4      854.67      812.58     19.58 o
  -3 -14   4     5348.07     5545.10     29.71 o
  -2 -14   4      238.12      231.36      8.13 o
  -1 -14   4     1007.40     1128.12     12.36 o
   0 -14   4      271.99      247.93     11.57 o
   1 -14   4     2255.16     2242.55     43.05 o
   2 -14   4      186.07      171.62     14.00 o
   3 -14   4      217.82      203.97     14.54 o
   4 -14   4      231.12      208.35     14.53 o
   5 -14   4     1857.59     1932.38     41.58 o
   6 -14   4      478.97      460.42     19.53 o
   7 -14   4       59.30       55.33     18.73 o
 -10 -13   4      968.40     1045.07     25.04 o
  -9 -13   4      310.07      316.95     17.87 o
  -8 -13   4      272.15      295.42     15.58 o
  -7 -13   4      231.50      233.93     14.60 o
  -6 -13   4      801.42      780.73     15.52 o
  -5 -13   4      104.96       99.67      9.07 o
  -4 -13   4      158.07      148.07      6.89 o
  -3 -13   4      708.23      704.52      9.44 o
  -2 -13   4     2618.42     2661.57     17.76 o
  -1 -13   4      215.60      221.63      7.59 o
   0 -13   4      214.67      205.61      8.82 o
   1 -13   4      369.21      353.22      9.68 o
   2 -13   4     1776.31     1726.48     31.51 o
   3 -13   4       38.27       27.63     15.66 o
   4 -13   4      404.88      401.08     15.51 o
   5 -13   4      146.83      128.76     14.05 o
   6 -13   4     1508.12     1479.30     37.95 o
   7 -13   4      498.35      540.91     34.61 o
 -11 -12   4     1302.67     1377.42     27.87 o
 -10 -12   4        4.75       -2.47     44.20 o
  -9 -12   4      239.98      217.43     16.65 o
  -8 -12   4      349.38      359.57     15.90 o
  -7 -12   4     1865.40     1795.12     32.77 o
  -6 -12   4     1049.33     1030.81     15.79 o
  -5 -12   4       85.48       90.82      6.41 o
  -4 -12   4     1550.92     1541.39     12.51 o
  -3 -12   4      298.72      274.33      6.76 o
  -2 -12   4     1123.96     1105.06     13.99 o
  -1 -12   4       40.55       41.89      6.08 o
   0 -12   4      125.24      133.77      7.60 o
   1 -12   4     1819.43     1797.66     33.96 o
   2 -12   4       87.41       83.71     11.90 o
   3 -12   4      882.43      816.88     18.09 o
   4 -12   4      198.94      183.57     14.17 o
   6 -12   4      313.29      281.47     16.15 o
   7 -12   4      462.60      466.77     19.47 o
   8 -12   4      124.91      116.32     16.73 o
 -11 -11   4      282.22      307.61     18.55 o
 -10 -11   4      631.68      611.90     20.08 o
  -9 -11   4       75.35       53.33     16.94 o
  -8 -11   4      246.59      243.62     14.45 o
  -7 -11   4      279.98      264.05     13.46 o
  -6 -11   4       40.16       35.03      6.59 o
  -5 -11   4      278.41      294.01      7.27 o
  -4 -11   4     1021.46     1019.39     10.09 o
  -3 -11   4      216.03      211.67      6.11 o
  -2 -11   4     1555.88     1605.05     11.55 o
  -1 -11   4      134.03      131.61      4.88 o
   0 -11   4      514.43      519.26      9.89 o
   1 -11   4       62.86       61.32      9.10 o
   2 -11   4     2732.23     2722.17     41.16 o
   3 -11   4      284.79      261.23     12.98 o
   4 -11   4      689.76      698.98     17.36 o
   5 -11   4      386.55      369.22     21.92 o
   6 -11   4     1300.05     1288.22     23.50 o
   7 -11   4     1321.31     1305.11     37.77 o
   8 -11   4       30.84       25.83     16.92 o
 -11 -10   4      952.17      930.13     23.10 o
 -10 -10   4       61.46       51.70     15.00 o
  -9 -10   4      268.73      253.97     19.20 o
  -8 -10   4     1676.82     1693.35     24.24 o
  -7 -10   4       61.12       60.25      7.18 o
  -6 -10   4      433.35      416.92      8.03 o
  -5 -10   4       63.56       53.17      5.37 o
  -4 -10   4      322.95      315.61      6.50 o
  -3 -10   4     2744.56     2692.41     13.75 o
  -2 -10   4      185.19      186.27      4.77 o
  -1 -10   4      348.73      389.28      5.95 o
   0 -10   4      481.54      481.99      9.27 o
   1 -10   4     1324.83     1284.68     12.65 o
   2 -10   4      870.03      846.93     10.58 o
   3 -10   4      246.35      254.61     12.19 o
   4 -10   4      574.49      577.80     15.81 o
   5 -10   4     1122.09     1113.56     28.81 o
   6 -10   4      415.33      408.97     17.11 o
   7 -10   4      366.79      385.99     19.93 o
   8 -10   4      169.49      164.69     16.76 o
 -12  -9   4      170.89      181.74     18.44 o
 -11  -9   4      427.13      467.58     18.58 o
 -10  -9   4      140.02      127.82     15.37 o
  -9  -9   4      189.28      172.28     18.02 o
  -8  -9   4      145.38      149.76      8.28 o
  -7  -9   4      349.32      350.14      8.86 o
  -6  -9   4     1225.22     1247.56     11.29 o
  -5  -9   4     1001.48      971.14      9.49 o
  -4  -9   4      700.04      655.56      7.69 o
  -3  -9   4      712.88      701.54      7.44 o
  -2  -9   4     5950.00     5869.13     16.59 o
  -1  -9   4     3553.79     3555.41     26.38 o
   0  -9   4      309.05      293.22      7.73 o
   1  -9   4     1015.67     1044.19     14.93 o
   2  -9   4     3475.74     3497.83     27.33 o
   3  -9   4      486.14      479.04      8.12 o
   4  -9   4      618.43      628.98     15.63 o
   5  -9   4       11.70       10.91     16.06 o
   6  -9   4      555.62      514.07     22.87 o
   7  -9   4      347.75      362.23     17.06 o
   8  -9   4      161.06      157.05     16.40 o
   9  -9   4      207.49      235.94     18.88 o
 -12  -8   4       69.11       64.96     16.57 o
 -11  -8   4      172.32      169.95     15.86 o
 -10  -8   4       75.78       70.53     13.49 o
  -9  -8   4       72.46       70.80      8.45 o
  -8  -8   4     1997.35     2023.60     17.52 o
  -7  -8   4     2114.51     2045.61     24.88 o
  -6  -8   4      496.22      511.45      8.81 o
  -5  -8   4     1908.64     1940.33     11.89 o
  -4  -8   4     1555.93     1601.59     10.14 o
  -3  -8   4     5591.63     5360.16     24.86 o
  -2  -8   4     3665.88     3707.52     14.38 o
  -1  -8   4      897.90      953.06      7.53 o
   0  -8   4     3163.12     3444.36     18.15 o
   1  -8   4     5271.56     5359.84     22.16 o
   2  -8   4     4719.49     4640.82     29.90 o
   3  -8   4       48.27       44.24      5.13 o
   4  -8   4      530.95      490.85     25.87 o
   5  -8   4      272.55      256.85     14.01 o
   6  -8   4       68.94       71.66     12.97 o
   7  -8   4      155.99      130.61     14.06 o
   9  -8   4      345.81      346.25     19.99 o
 -12  -7   4       88.43       69.55     12.55 o
 -11  -7   4      472.85      502.03     18.16 o
 -10  -7   4       54.38       48.24      7.63 o
  -9  -7   4      131.11      126.60      8.54 o
  -8  -7   4      302.73      295.31      9.14 o
  -7  -7   4     3497.29     3436.23     19.94 o
  -6  -7   4     7061.74     6988.28     29.74 o
  -5  -7   4      658.43      680.26      8.15 o
  -4  -7   4     5000.33     4972.13     48.83 o
  -3  -7   4     2702.94     2690.99     17.65 o
  -2  -7   4     5864.06     5835.46     26.30 o
  -1  -7   4     2684.21     2794.60     19.10 o
   0  -7   4      556.62      584.50      8.61 o
   1  -7   4      288.19      299.13      7.03 o
   2  -7   4     3433.19     3231.10     23.42 o
   3  -7   4     1378.24     1363.73     16.34 o
   4  -7   4      324.94      304.18     12.67 o
   5  -7   4      511.14      473.87     14.61 o
   6  -7   4     1115.79     1120.18     20.88 o
   7  -7   4      767.90      747.25     19.69 o
   8  -7   4      128.49      105.87     15.71 o
   9  -7   4       34.83       43.95     16.12 o
 -12  -6   4     1266.42     1338.99     29.48 o
 -11  -6   4      933.00      932.57     13.74 o
 -10  -6   4       63.06       63.72      8.16 o
  -9  -6   4      887.26      879.38     13.19 o
  -8  -6   4     2555.09     2548.46     24.91 o
  -7  -6   4     3893.20     3778.64     17.38 o
  -6  -6   4     1268.08     1261.52     11.27 o
  -5  -6   4      702.71      721.69      7.34 o
  -4  -6   4     3803.81     3788.44     14.30 o
  -3  -6   4    11079.39    11018.25     60.64 o
  -2  -6   4     1739.38     1854.69      9.06 o
  -1  -6   4     2758.38     2866.09      9.80 o
   0  -6   4     1650.06     1713.68     14.48 o
   1  -6   4     5981.32     5630.78     65.82 o
   2  -6   4      194.66      182.16      6.04 o
   3  -6   4      767.33      725.26     13.18 o
   4  -6   4      194.94      228.30      6.25 o
   5  -6   4     1263.67     1211.60     19.39 o
   6  -6   4     2773.02     2731.98     30.64 o
   7  -6   4      713.43      677.78     18.19 o
   8  -6   4      331.72      330.51     16.90 o
   9  -6   4     1782.10     1714.12     28.63 o
 -13  -5   4      294.82      292.83     18.28 o
 -12  -5   4      402.44      423.29     14.25 o
 -11  -5   4      671.12      697.16     15.03 o
 -10  -5   4      583.07      608.94     13.28 o
  -9  -5   4      307.47      312.46     10.49 o
  -8  -5   4      289.66      259.40      9.08 o
  -7  -5   4      207.64      176.29      7.51 o
  -6  -5   4     5233.51     5178.18     17.75 o
  -5  -5   4      953.98     1007.60      8.37 o
  -4  -5   4     1162.37     1206.92      8.62 o
  -3  -5   4     2408.72     2334.43     41.55 o
  -2  -5   4      809.40      702.82     14.01 o
  -1  -5   4      114.62      118.90      4.42 o
   0  -5   4     2975.54     3007.14     32.25 o
   1  -5   4     1554.59     1533.36     15.34 o
   2  -5   4     6017.60     5871.25     49.81 o
   3  -5   4      116.08      104.26      3.55 o
   4  -5   4     2370.52     2393.52     19.06 o
   5  -5   4       80.49       92.54      6.86 o
   6  -5   4     4618.73     4436.16     43.61 o
   7  -5   4      344.56      333.17     20.35 o
   8  -5   4      629.41      622.16     18.55 o
   9  -5   4       81.61       56.44     15.17 o
  10  -5   4     1000.20      955.13     25.15 o
 -13  -4   4       81.68       94.06     16.46 o
 -12  -4   4      776.33      823.85     16.65 o
 -11  -4   4     1043.37     1060.62     16.81 o
 -10  -4   4       16.96        2.37      8.67 o
  -9  -4   4      577.34      563.94     11.91 o
  -8  -4   4     2110.81     2143.65     17.67 o
  -7  -4   4     4721.56     4744.45     27.82 o
  -6  -4   4      148.96      161.25      5.93 o
  -5  -4   4     1644.70     1736.96     10.61 o
  -4  -4   4     3030.80     3061.34     10.16 o
  -3  -4   4     3753.31     3648.73     16.06 o
  -2  -4   4      500.94      527.65      7.15 o
  -1  -4   4     2022.51     2116.42      9.91 o
   0  -4   4     1316.23     1283.51      7.62 o
   1  -4   4     7738.33     7469.05     29.05 o
   2  -4   4      321.52      332.80      4.33 o
   3  -4   4     5850.21     5972.77     39.04 o
   4  -4   4      529.25      515.47      9.29 o
   5  -4   4     4583.57     4566.75     36.75 o
   6  -4   4      417.39      395.78     12.13 o
   7  -4   4      393.24      412.05     12.76 o
   8  -4   4       38.79       26.82     11.98 o
   9  -4   4     1112.74     1135.84     22.29 o
  10  -4   4      573.69      607.84     17.49 o
 -13  -3   4      252.84      260.88     18.13 o
 -12  -3   4      239.79      259.14     12.23 o
 -11  -3   4     1122.31     1147.22     24.21 o
 -10  -3   4     1396.99     1420.25     17.27 o
  -9  -3   4      117.06      111.05      8.77 o
  -8  -3   4      927.30      931.39     18.91 o
  -7  -3   4      307.53      271.95      7.03 o
  -6  -3   4     3738.33     3677.60     18.63 o
  -5  -3   4      972.15     1091.63     12.92 o
  -4  -3   4     2111.23     2213.14     11.14 o
  -3  -3   4     3769.78     3932.24     20.55 o
  -2  -3   4     8587.62     8923.79     86.01 o
  -1  -3   4     1464.23     1594.51      8.69 o
   0  -3   4      574.56      578.22      5.71 o
   1  -3   4      588.22      588.65      5.22 o
   2  -3   4     7773.67     7366.65     31.76 o
   3  -3   4      910.38      824.40      9.97 o
   4  -3   4      588.20      545.55      8.22 o
   5  -3   4      136.11      138.32      7.46 o
   6  -3   4     1095.00     1076.81     17.49 o
   7  -3   4      920.01      910.21     22.21 o
   8  -3   4      229.32      215.91     14.05 o
   9  -3   4       74.07       77.86     15.84 o
  10  -3   4      490.39      536.17     20.31 o
 -13  -2   4       26.51       28.88     16.62 o
 -12  -2   4       70.02       81.93     15.64 o
 -11  -2   4     1097.22     1133.96     19.36 o
 -10  -2   4       50.83       55.03      8.59 o
  -9  -2   4      141.93      136.29      8.99 o
  -8  -2   4     2153.84     2068.23     15.68 o
  -7  -2   4     2559.11     2393.47     16.71 o
  -6  -2   4      609.67      631.36      9.14 o
  -5  -2   4      843.93      849.16      9.12 o
  -4  -2   4     4451.13     4789.04     17.91 o
  -3  -2   4    13824.43    14234.69    103.70 o
  -2  -2   4     1794.60     1849.25     14.09 o
  -1  -2   4      840.43      787.72      6.40 o
   0  -2   4      136.13      119.03      4.08 o
   1  -2   4     6022.79     5932.25     19.64 o
   2  -2   4        6.88        5.20      4.27 o
   3  -2   4     1763.04     1836.24     14.07 o
   4  -2   4      226.18      214.55      7.43 o
   5  -2   4      971.01      938.15     13.80 o
   6  -2   4     1009.58     1013.58     32.06 o
   7  -2   4      164.70      158.21      9.14 o
   8  -2   4      130.17      133.56     14.22 o
   9  -2   4      888.11      872.17     21.16 o
  10  -2   4      164.71      155.71     16.28 o
 -13  -1   4        9.09       -1.50      2.36 o
 -12  -1   4        6.62       -3.19     13.26 o
 -11  -1   4      155.17      151.39     10.27 o
 -10  -1   4      477.27      494.74     16.88 o
  -9  -1   4      166.89      151.16      7.82 o
  -8  -1   4      542.45      532.39     10.76 o
  -7  -1   4      779.81      713.38     10.16 o
  -6  -1   4     2783.91     2641.19     15.72 o
  -5  -1   4     1416.12     1524.81     11.40 o
  -4  -1   4     5224.21     5481.97     23.43 o
  -3  -1   4      139.79      137.73      3.73 o
  -2  -1   4     4051.04     4084.91     13.83 o
  -1  -1   4      497.50      482.28      6.19 o
   0  -1   4      240.95      245.22      4.74 o
   1  -1   4      159.82      186.54      4.68 o
   2  -1   4     4386.48     4351.04     18.16 o
   3  -1   4      889.17      873.02      9.96 o
   4  -1   4      144.25      151.40      6.77 o
   5  -1   4      190.98      171.06      7.70 o
   6  -1   4       66.67       55.02      7.76 o
   7  -1   4      112.67      108.45      8.59 o
   8  -1   4       25.69       10.70     12.93 o
   9  -1   4      173.40      173.09     14.16 o
  10  -1   4      229.63      232.91     23.76 o
 -13   0   4       93.88       99.83     17.51 o
 -12   0   4      799.58      801.33     21.44 o
 -11   0   4      913.60      905.19     20.95 o
 -10   0   4     1269.76     1321.21     26.83 o
  -9   0   4     1827.38     1841.51     16.76 o
  -8   0   4     2330.80     2158.23     16.73 o
  -7   0   4      630.79      577.24     10.52 o
  -6   0   4      258.44      274.71      7.07 o
  -5   0   4        1.53       -2.19      4.07 o
  -3   0   4     2475.71     2423.45      8.74 o
  -2   0   4       34.54       26.62      3.44 o
  -1   0   4      444.92      378.43      6.79 o
   0   0   4       25.46       20.82      3.57 o
   1   0   4    13808.12    14050.97    112.24 o
   2   0   4     1108.51     1141.91      9.93 o
   3   0   4     2017.16     2027.61     19.29 o
   4   0   4      346.37      314.96     13.92 o
   5   0   4      503.15      485.29      9.61 o
   6   0   4      600.91      644.26     11.34 o
   7   0   4       15.13        1.43      3.33 o
   8   0   4       83.43       63.15      9.12 o
   9   0   4      359.63      381.49     26.69 o
  10   0   4        6.38       -3.96     27.31 o
 -13   1   4       13.41        0.05      7.69 o
 -11   1   4      191.67      194.38     15.13 o
 -10   1   4      457.68      469.50     10.56 o
  -9   1   4      177.81      176.71      8.40 o
  -8   1   4      596.09      586.02     10.14 o
  -7   1   4      900.52      825.89     10.38 o
  -6   1   4     2804.17     2638.81     16.02 o
  -5   1   4     1405.44     1510.35     11.14 o
  -4   1   4     5281.65     5535.08     18.19 o
  -3   1   4       90.16       94.85      4.56 o
  -2   1   4     4361.55     4381.72     32.83 o
  -1   1   4      478.52      475.69      5.68 o
   0   1   4      277.36      281.80      7.21 o
   1   1   4      167.10      188.12      5.14 o
   2   1   4     4538.83     4399.78     59.79 o
   3   1   4      962.92      933.94      9.96 o
   4   1   4      183.74      196.83      7.13 o
   5   1   4      184.75      165.95      7.51 o
   6   1   4       73.30       74.35      7.87 o
   7   1   4      170.93      178.31      9.06 o
   8   1   4       19.03       12.60     11.07 o
   9   1   4      168.85      175.23     14.46 o
  10   1   4      261.98      277.22     17.08 o
 -13   2   4       28.50       17.65     23.26 o
 -12   2   4      136.61      122.66     16.19 o
 -11   2   4     1029.63     1064.40     34.62 o
 -10   2   4       54.62       49.36      8.70 o
  -9   2   4      125.65      139.87      8.01 o
  -8   2   4     2280.56     2160.35     22.23 o
  -7   2   4     2830.35     2683.66     16.31 o
  -6   2   4      647.11      667.85      8.69 o
  -5   2   4      928.14      912.38      9.15 o
  -4   2   4     4979.67     5241.19     31.02 o
  -3   2   4    13810.36    14183.56    106.35 o
  -2   2   4     1900.19     1962.35     13.66 o
  -1   2   4      957.06      906.92     10.66 o
   0   2   4      167.28      150.69      4.88 o
   1   2   4     6114.48     6000.62     23.46 o
   2   2   4       26.17       22.83      4.20 o
   3   2   4     1605.70     1686.21     13.50 o
   4   2   4      203.53      193.18      7.00 o
   5   2   4      980.28      961.36     11.98 o
   6   2   4      994.79      977.38     20.86 o
   7   2   4      174.28      173.06      9.24 o
   8   2   4      122.09      109.22      9.46 o
   9   2   4     1074.95     1110.67     22.12 o
  10   2   4      163.22      172.37     24.81 o
 -13   3   4      252.37      243.87     18.43 o
 -12   3   4      220.42      246.58     17.31 o
 -11   3   4     1338.82     1372.42     37.85 o
 -10   3   4     1349.33     1375.11     40.35 o
  -9   3   4      128.87      129.61      8.02 o
  -8   3   4     1068.57     1083.85     19.55 o
  -7   3   4      417.54      379.52      7.76 o
  -6   3   4     3722.75     3660.15     37.60 o
  -5   3   4      964.68     1073.88      9.65 o
  -4   3   4     2093.80     2190.05     19.29 o
  -3   3   4     3950.96     4036.38     72.15 o
  -2   3   4     9397.02     9690.00    114.73 o
  -1   3   4     1540.28     1705.36      9.28 o
   0   3   4      557.14      544.12      7.71 o
   1   3   4      547.09      529.80      5.96 o
   2   3   4     7950.93     7646.36     60.82 o
   3   3   4      816.07      737.34      8.72 o
   4   3   4      552.71      511.90      8.57 o
   5   3   4      126.25      128.84      7.22 o
   6   3   4     1101.07     1064.25     13.52 o
   7   3   4      903.43      923.30     13.98 o
   8   3   4      264.73      275.30     11.01 o
   9   3   4       69.06       71.55     14.96 o
 -13   4   4       74.17       53.51     18.94 o
 -12   4   4      814.83      840.21     31.23 o
 -11   4   4     1021.63     1066.36     14.34 o
 -10   4   4       18.44       15.80      9.35 o
  -9   4   4      609.34      594.63     14.91 o
  -8   4   4     2208.86     2276.16     41.68 o
  -7   4   4     4565.62     4581.99     20.30 o
  -6   4   4      169.14      183.71      6.17 o
  -5   4   4     1764.01     1835.96     12.29 o
  -4   4   4     3173.20     3207.76     30.08 o
  -3   4   4     3664.62     3583.72     60.98 o
  -2   4   4      446.27      450.86      8.44 o
  -1   4   4     2112.94     2186.57     22.46 o
   0   4   4     1397.74     1357.69     11.20 o
   1   4   4     7880.81     7462.21     64.14 o
   2   4   4      400.76      413.47      6.14 o
   3   4   4     6005.15     6053.62     24.75 o
   4   4   4      550.74      529.69      8.68 o
   5   4   4     5002.10     5023.22     29.79 o
   6   4   4      354.12      330.70      9.43 o
   7   4   4      331.51      360.14     10.81 o
   8   4   4       43.30       45.15     12.75 o
   9   4   4     1166.59     1180.74     35.46 o
  10   4   4      544.00      615.82     20.98 o
 -13   5   4      268.30      255.03     19.12 o
 -12   5   4      421.99      451.10     14.87 o
 -11   5   4      670.69      730.45     14.78 o
 -10   5   4      592.40      626.68     13.18 o
  -9   5   4      276.07      283.20     12.59 o
  -8   5   4      345.91      330.86     10.48 o
  -7   5   4      191.35      162.87      6.37 o
  -6   5   4     5129.46     5025.31     39.15 o
  -5   5   4      943.83      963.61      9.64 o
  -4   5   4      995.72     1028.26     10.45 o
  -3   5   4     2289.02     2273.28     47.86 o
  -2   5   4      991.08      866.25      5.98 o
  -1   5   4       93.33      103.62      4.12 o
   0   5   4     3079.17     3054.99     16.52 o
   1   5   4     1512.38     1453.43     13.80 o
   2   5   4     6005.83     5602.19    101.69 o
   3   5   4      135.12      121.82      4.86 o
   4   5   4     2345.20     2352.87     26.40 o
   5   5   4       87.87       95.74      6.73 o
   6   5   4     4726.06     4694.58     57.89 o
   7   5   4      390.89      389.46     15.86 o
   8   5   4      676.29      690.96     19.20 o
   9   5   4       86.75       69.50     14.80 o
  10   5   4      935.64      930.14     34.08 o
 -12   6   4     1247.65     1375.86     23.84 o
 -11   6   4     1031.49     1090.77     35.56 o
 -10   6   4       70.08       53.21      9.74 o
  -9   6   4      949.41      908.87     17.43 o
  -8   6   4     2324.31     2305.72     59.09 o
  -7   6   4     3570.61     3519.73     41.35 o
  -6   6   4     1276.13     1286.65     14.51 o
  -5   6   4      600.24      618.40     14.26 o
  -4   6   4     3942.22     3967.45     16.77 o
  -3   6   4    10172.59    10042.08     65.39 o
  -2   6   4     1708.02     1842.60     15.04 o
  -1   6   4     2576.71     2670.72     12.47 o
   0   6   4     1713.64     1761.95     13.61 o
   1   6   4     5833.19     5450.01     37.78 o
   2   6   4      261.91      243.98      9.10 o
   3   6   4      806.14      741.58     12.74 o
   4   6   4      173.40      210.60      5.91 o
   5   6   4     1218.41     1252.43     24.74 o
   6   6   4     2686.13     2669.46     28.23 o
   7   6   4      699.97      657.50     18.08 o
   8   6   4      342.71      326.72     25.85 o
   9   6   4     1664.32     1614.92     41.95 o
 -12   7   4      115.22      111.23     13.32 o
 -11   7   4      459.33      496.97     13.82 o
 -10   7   4       67.03       64.21      9.17 o
  -9   7   4      156.00      169.71     11.71 o
  -8   7   4      351.00      334.82     12.27 o
  -7   7   4     3474.77     3410.14     30.80 o
  -6   7   4     6560.47     6467.94     80.32 o
  -5   7   4      663.12      689.38      8.98 o
  -4   7   4     4694.02     4697.08     18.74 o
  -3   7   4     2720.67     2727.07     42.06 o
  -2   7   4     5341.97     5258.43     62.76 o
  -1   7   4     2616.47     2676.36     25.55 o
   0   7   4      431.81      466.39     12.65 o
   1   7   4      241.15      253.53      8.27 o
   2   7   4     3270.55     3068.63     22.57 o
   3   7   4     1321.61     1308.44     21.10 o
   4   7   4      268.22      233.52     12.41 o
   5   7   4      500.11      461.65     14.53 o
   6   7   4     1274.91     1257.92     21.40 o
   7   7   4      862.35      871.40     20.65 o
   8   7   4       95.30       90.62     15.15 o
   9   7   4       34.99       13.31     12.02 o
 -12   8   4      134.01      141.61     13.21 o
 -11   8   4      127.25      130.47     21.59 o
 -10   8   4       70.70       67.97     10.10 o
  -9   8   4       61.39       47.11     12.09 o
  -8   8   4     1975.41     2013.87     60.54 o
  -7   8   4     1957.93     1938.75     13.58 o
  -6   8   4      481.33      510.66      8.47 o
  -5   8   4     1901.18     1921.23     23.56 o
  -4   8   4     1521.16     1537.36     11.90 o
  -3   8   4     5722.32     5576.33     28.41 o
  -2   8   4     3648.92     3600.96     33.05 o
  -1   8   4      785.49      848.75      9.01 o
   0   8   4     3084.81     3359.25     20.18 o
   1   8   4     5183.62     5311.74     27.38 o
   2   8   4     4876.05     4757.69     61.10 o
   3   8   4       23.67       16.18     10.88 o
   4   8   4      515.43      482.20     14.34 o
   5   8   4      211.69      200.16     12.81 o
   6   8   4       95.72       83.58     12.25 o
   7   8   4      160.14      139.18     15.84 o
   8   8   4        0.55        1.47     35.35 o
   9   8   4      386.55      411.13     26.30 o
 -12   9   4      140.21      150.83     17.85 o
 -11   9   4      417.52      446.25     18.60 o
 -10   9   4      151.59      140.67     15.41 o
  -9   9   4      219.24      197.88     20.36 o
  -8   9   4      104.07      120.61     13.72 o
  -7   9   4      413.23      406.59     12.66 o
  -6   9   4     1248.89     1259.99     31.37 o
  -5   9   4      991.53      956.83     16.53 o
  -4   9   4      620.03      599.45     10.36 o
  -3   9   4      760.63      739.03     15.70 o
  -2   9   4     6049.60     5935.32     42.59 o
  -1   9   4     3510.83     3522.20     17.41 o
   0   9   4      376.33      355.97      9.13 o
   1   9   4      989.35     1019.82     13.97 o
   2   9   4     3282.93     3250.99     24.53 o
   3   9   4      509.54      503.60     13.70 o
   4   9   4      529.19      543.92     15.33 o
   5   9   4       17.39        6.84     10.43 o
   6   9   4      463.12      442.56     16.35 o
   7   9   4      275.92      247.02     16.97 o
   8   9   4      129.47      116.47     15.80 o
   9   9   4      201.06      213.99     17.57 o
 -11  10   4      914.39      886.98     23.80 o
 -10  10   4       60.07       42.93     15.27 o
  -9  10   4      247.77      241.41     11.30 o
  -8  10   4     1652.18     1673.14     29.15 o
  -7  10   4      168.59      167.20     11.24 o
  -6  10   4      454.93      454.63     12.90 o
  -5  10   4       77.43       66.11      5.66 o
  -4  10   4      340.50      337.91      7.86 o
  -3  10   4     3251.88     3137.90     21.04 o
  -2  10   4      179.49      166.58      8.78 o
  -1  10   4      311.26      345.32      7.81 o
   0  10   4      457.83      442.84     10.40 o
   1  10   4     1139.99     1118.70     15.33 o
   2  10   4      914.60      879.18     15.12 o
   3  10   4      217.18      217.73     11.70 o
   4  10   4      593.64      593.16     15.50 o
   5  10   4     1058.45     1045.50     20.49 o
   6  10   4      376.29      396.63     17.07 o
   7  10   4      309.01      316.32     17.78 o
   8  10   4      163.50      161.62     17.41 o
 -11  11   4      289.25      315.23     29.80 o
 -10  11   4      691.84      681.65     21.15 o
  -9  11   4       87.33       71.44     15.32 o
  -8  11   4      277.42      274.66     13.00 o
  -7  11   4      323.38      283.67     22.18 o
  -6  11   4       98.16      101.36      9.93 o
  -5  11   4      274.62      284.74      7.30 o
  -4  11   4     1145.15     1152.84     12.02 o
  -3  11   4      248.61      251.84     10.60 o
  -2  11   4     1978.60     1957.31     18.72 o
  -1  11   4      149.00      152.45      7.01 o
   0  11   4      564.81      567.17     11.77 o
   1  11   4       39.53       30.15      9.17 o
   2  11   4     2734.53     2757.03     24.75 o
   3  11   4      232.42      217.98     12.50 o
   4  11   4      723.16      717.04     18.63 o
   5  11   4      384.54      381.00     15.41 o
   6  11   4     1349.40     1333.94     23.60 o
   7  11   4     1423.46     1404.66     26.31 o
   8  11   4       30.99       24.26     21.27 o
 -11  12   4     1405.23     1517.77     29.18 o
 -10  12   4        3.90       -4.12      8.67 o
  -9  12   4      240.45      215.84     16.72 o
  -8  12   4      420.32      395.53     26.26 o
  -7  12   4     2053.91     2004.82     47.35 o
  -6  12   4     1003.13      996.40     16.94 o
  -5  12   4       67.80       76.11     10.68 o
  -4  12   4     1602.49     1590.80     15.09 o
  -3  12   4      214.25      175.46      8.91 o
  -2  12   4     1036.79     1016.39     15.09 o
  -1  12   4       52.42       40.03      6.84 o
   0  12   4      127.84      110.71      9.03 o
   1  12   4     1784.06     1742.17     19.82 o
   2  12   4       96.68       83.97     11.41 o
   3  12   4      972.05      857.60     25.40 o
   4  12   4      226.36      228.51     14.08 o
   5  12   4     1720.79     1685.13     25.13 o
   6  12   4      293.17      258.38     19.01 o
   7  12   4      527.28      520.35     29.03 o
   8  12   4      136.96      135.85     18.55 o
 -10  13   4     1064.55     1112.17     25.86 o
  -9  13   4      334.09      312.19     17.69 o
  -8  13   4      288.73      302.95     16.87 o
  -7  13   4      248.29      243.74     20.61 o
  -6  13   4      787.00      774.51     32.87 o
  -5  13   4      105.64       96.18     10.74 o
  -4  13   4      147.35      146.08      7.67 o
  -3  13   4      680.07      680.88     13.01 o
  -2  13   4     2442.27     2423.99     25.42 o
  -1  13   4      202.75      184.52      8.51 o
   0  13   4      216.48      216.41     10.44 o
   1  13   4      402.87      384.22     14.28 o
   2  13   4     1813.63     1792.63     22.22 o
   3  13   4       20.16       15.87     12.44 o
   4  13   4      498.13      489.56     16.52 o
   5  13   4      137.32      119.43     14.92 o
   6  13   4     1618.49     1572.61     26.92 o
   7  13   4      475.26      543.49     44.99 o
 -10  14   4      195.73      198.41     19.17 o
  -9  14   4       94.06       56.80     21.22 o
  -8  14   4     1257.34     1230.00     28.07 o
  -7  14   4     1416.35     1426.73     37.12 o
  -6  14   4      291.43      284.11     23.77 o
  -5  14   4      349.43      357.38     13.41 o
  -4  14   4      812.48      804.42     16.03 o
  -3  14   4     5211.98     5420.27     97.06 o
  -2  14   4      261.14      252.06     11.26 o
  -1  14   4     1089.55     1194.37     27.29 o
   0  14   4      229.80      205.23     11.20 o
   1  14   4     2244.76     2243.35     60.65 o
   2  14   4      145.12      143.60     12.43 o
   3  14   4      254.26      238.99     20.08 o
   4  14   4      233.31      217.70     15.16 o
   5  14   4     2028.46     2052.61     28.86 o
   6  14   4      486.56      466.88     19.54 o
   7  14   4       69.42       65.03     15.78 o
  -9  15   4      400.76      372.13     20.21 o
  -8  15   4      120.67      105.65     17.00 o
  -7  15   4      584.39      591.64     33.80 o
  -6  15   4     2202.86     2287.11     43.61 o
  -5  15   4      175.94      178.36     12.29 o
  -4  15   4      251.45      255.75     12.99 o
  -3  15   4      469.94      451.00     12.40 o
  -2  15   4     2208.68     2270.84     23.08 o
  -1  15   4       27.00       34.90      7.74 o
   0  15   4     1362.85     1392.10     32.53 o
   1  15   4      311.92      303.03     13.30 o
   2  15   4     1925.10     1965.95     52.81 o
   3  15   4       40.43       55.85     13.79 o
   4  15   4      126.63      126.77     14.79 o
   5  15   4      408.94      399.80     17.94 o
   6  15   4      839.84      873.27     53.24 o
  -8  16   4      401.78      406.74     21.07 o
  -7  16   4      923.64      943.73     23.07 o
  -6  16   4      286.82      293.07     17.69 o
  -5  16   4      333.96      316.53     23.02 o
  -4  16   4     1142.63     1139.47     34.12 o
  -2  16   4      265.88      285.66      9.88 o
  -1  16   4      263.25      279.80     10.15 o
   0  16   4      207.24      217.40     12.24 o
   1  16   4     1223.15     1243.75     20.23 o
   2  16   4      890.16      907.02     19.28 o
   3  16   4      353.78      383.86     16.50 o
   4  16   4       57.63       56.13     14.43 o
   5  16   4      476.76      450.24     19.81 o
  -7  17   4      237.28      223.85     18.95 o
  -6  17   4      233.52      219.14     16.97 o
  -5  17   4       37.73       27.74     17.63 o
  -4  17   4      186.48      180.30     21.59 o
  -3  17   4      216.79      195.64     16.68 o
  -2  17   4     1147.40     1184.17     15.25 o
  -1  17   4      187.89      205.21     10.72 o
   0  17   4      562.11      563.89     13.15 o
   1  17   4       91.57       68.76     11.75 o
   2  17   4      286.85      306.13     15.49 o
   3  17   4      370.56      341.04     18.54 o
   4  17   4      446.89      429.24     18.81 o
  -6  18   4       35.41       51.72     17.61 o
  -5  18   4      127.14      110.51     15.71 o
  -4  18   4      389.08      365.84     18.21 o
  -3  18   4      583.58      583.03     18.03 o
  -2  18   4      258.21      234.11     19.13 o
  -1  18   4        3.26        3.40      5.94 o
   0  18   4      167.43      148.15     10.97 o
   1  18   4      597.81      632.10     36.23 o
   2  18   4      354.79      365.31     16.32 o
   3  18   4       70.38       54.02     16.15 o
  -5  19   4      136.77      128.81     17.97 o
  -4  19   4       48.53       47.65     17.63 o
  -3  19   4      148.17      131.38     16.38 o
  -2  19   4      552.18      535.68     16.65 o
  -1  19   4      312.03      324.77     12.18 o
   0  19   4       13.64        5.89     14.11 o
   1  19   4      119.28      115.63     22.51 o
  -2  20   4        5.14       -6.11      7.17 o
  -1  20   4       11.42       11.23     15.95 o
  -4 -19   5       10.68        4.92     19.36 o
  -3 -19   5      740.04      766.29     21.35 o
  -2 -19   5       87.08      106.29     15.73 o
  -1 -19   5       58.85       42.85     15.71 o
   0 -19   5      183.48      195.42     22.32 o
   1 -19   5      259.72      260.86     17.88 o
  -6 -18   5      265.96      278.09     19.94 o
  -5 -18   5      553.42      573.17     21.51 o
  -3 -18   5        4.95       18.89     15.98 o
  -2 -18   5      568.09      582.17     18.77 o
  -1 -18   5      888.39      948.23     28.60 o
   0 -18   5      330.53      319.84     21.30 o
   1 -18   5      241.11      248.44     17.09 o
   2 -18   5      133.52      137.25     17.02 o
  -7 -17   5      212.40      234.05     25.36 o
  -6 -17   5     1043.52     1040.83     24.67 o
  -5 -17   5       74.24       85.29     17.26 o
  -4 -17   5      144.03      148.11     16.02 o
  -3 -17   5      704.78      669.22     19.49 o
  -2 -17   5     1988.93     2022.78     27.02 o
  -1 -17   5      718.47      713.31     14.88 o
   0 -17   5      181.22      180.93     15.23 o
   1 -17   5      314.18      321.76     16.65 o
   2 -17   5      575.18      543.27     23.29 o
   3 -17   5       67.01       79.06     22.72 o
  -8 -16   5       18.98        3.24     13.71 o
  -7 -16   5      217.03      214.71     13.56 o
  -6 -16   5        4.44        0.96      5.81 o
  -5 -16   5     2788.83     2883.15     39.98 o
  -4 -16   5     1243.80     1268.03     39.98 o
  -3 -16   5      112.44      112.46     14.03 o
  -2 -16   5      526.08      547.91     13.70 o
  -1 -16   5      573.51      595.08     13.71 o
   0 -16   5     1895.38     1843.48     29.43 o
   1 -16   5      245.85      230.36     15.39 o
   2 -16   5       78.20       60.59     15.03 o
   3 -16   5      932.27      904.30     21.97 o
   4 -16   5      471.05      442.28     19.48 o
  -9 -15   5       55.27       37.38     15.08 o
  -8 -15   5       32.67       51.05     16.35 o
  -7 -15   5      176.40      175.92     12.95 o
  -6 -15   5     2937.24     2962.82     25.60 o
  -5 -15   5      408.20      401.32     12.34 o
  -4 -15   5      139.17      162.52     14.40 o
  -3 -15   5       74.61       62.85     13.86 o
  -2 -15   5     1431.88     1477.70     17.79 o
  -1 -15   5     1753.81     1826.91     23.23 o
   0 -15   5      315.02      333.89     11.08 o
   1 -15   5      417.40      404.74     16.36 o
   2 -15   5     1730.52     1677.06     29.44 o
   3 -15   5      609.75      606.90     19.30 o
   4 -15   5       98.78       93.70     15.09 o
   5 -15   5       65.28       27.04     19.00 o
 -10 -14   5      624.42      667.22     22.72 o
  -9 -14   5      931.96      997.14     30.30 o
  -8 -14   5      410.28      419.17     18.17 o
  -7 -14   5      235.28      231.21     12.95 o
  -6 -14   5      406.40      399.47     14.01 o
  -5 -14   5     1488.39     1521.71     24.44 o
  -4 -14   5     1444.85     1486.24     16.92 o
  -3 -14   5     1056.78     1080.43     26.22 o
  -2 -14   5      818.84      806.41     13.92 o
  -1 -14   5     1710.03     1737.43     27.60 o
   0 -14   5      423.44      416.86     11.09 o
   1 -14   5      572.40      553.62     16.44 o
   2 -14   5       23.89       20.35     13.89 o
   3 -14   5     1249.83     1214.53     23.24 o
   4 -14   5      403.22      394.12     17.59 o
   5 -14   5      125.05      111.76     16.45 o
   6 -14   5      164.77      169.02     16.50 o
 -10 -13   5     2727.87     2738.67     47.06 o
  -9 -13   5      270.03      268.07     25.07 o
  -8 -13   5      146.07      151.58     15.26 o
  -7 -13   5       57.93       52.25     11.91 o
  -6 -13   5     1637.14     1658.53     22.15 o
  -5 -13   5      129.12      122.78      9.16 o
  -4 -13   5      192.25      178.39     11.20 o
  -3 -13   5      781.01      772.55     16.78 o
  -2 -13   5     1505.13     1524.40     16.83 o
  -1 -13   5      264.54      264.51     10.05 o
   0 -13   5     1284.65     1259.71     15.31 o
   1 -13   5      568.73      549.77     11.67 o
   2 -13   5     1399.31     1404.45     22.78 o
   3 -13   5      475.35      504.94     24.68 o
   4 -13   5      346.94      348.57     16.24 o
   5 -13   5       96.00       98.03     14.44 o
   6 -13   5      348.88      319.89     18.29 o
 -11 -12   5       75.38       97.40     15.50 o
 -10 -12   5      162.05      139.32     15.61 o
  -9 -12   5     1158.55     1189.49     27.05 o
  -8 -12   5      370.75      357.75     16.39 o
  -7 -12   5      108.21       93.47     10.96 o
  -6 -12   5       72.04       65.98      9.63 o
  -5 -12   5     3440.96     3469.58     27.26 o
  -4 -12   5      964.57      982.57     13.48 o
  -3 -12   5      120.93      117.39      5.65 o
  -2 -12   5     1208.83     1218.90     14.60 o
  -1 -12   5      693.54      711.74     12.18 o
   0 -12   5      508.10      532.07     11.03 o
   1 -12   5     1363.93     1364.37     20.95 o
   2 -12   5      164.95      164.12     12.40 o
   3 -12   5     1360.25     1327.34     22.66 o
   4 -12   5     1018.16      963.02     20.70 o
   5 -12   5       58.58       38.66     19.44 o
   6 -12   5      117.27       97.64     14.39 o
   7 -12   5      980.40      999.12     24.60 o
 -11 -11   5      542.05      548.95     21.53 o
 -10 -11   5      909.47      961.16     23.14 o
  -9 -11   5      543.05      511.86     18.37 o
  -8 -11   5       49.98       33.64     14.59 o
  -7 -11   5      174.00      147.39     12.28 o
  -6 -11   5      687.30      690.21     13.40 o
  -5 -11   5      173.60      160.82      8.89 o
  -4 -11   5      579.21      595.67      9.06 o
  -3 -11   5      689.77      685.27      9.51 o
  -2 -11   5     2730.53     2759.85     14.85 o
  -1 -11   5      190.00      201.15     10.87 o
   0 -11   5      169.40      170.40      8.08 o
   1 -11   5      663.93      633.06     18.24 o
   2 -11   5     1122.80     1094.94     18.92 o
   3 -11   5      939.69      876.31     19.09 o
   4 -11   5      392.53      388.68     18.29 o
   5 -11   5      345.86      344.93     16.26 o
   6 -11   5      536.94      507.36     18.58 o
   7 -11   5      620.58      593.97     21.17 o
 -11 -10   5       84.79       71.20     16.07 o
 -10 -10   5      472.89      436.97     17.87 o
  -9 -10   5      799.93      783.23     19.67 o
  -8 -10   5       74.29       82.08     12.59 o
  -7 -10   5      114.31      114.24     12.88 o
  -6 -10   5      298.61      287.49     10.18 o
  -5 -10   5      773.63      791.20     21.25 o
  -4 -10   5     1003.68     1061.28     10.14 o
  -3 -10   5      122.30      111.36      4.91 o
  -2 -10   5     1038.73     1031.45      9.54 o
  -1 -10   5     1541.64     1493.23     26.26 o
   0 -10   5     1202.29     1217.31     27.17 o
   1 -10   5      177.61      190.42      7.74 o
   2 -10   5     1072.48     1057.89     12.83 o
   3 -10   5     2453.91     2475.08     26.52 o
   4 -10   5      944.27      914.89     19.47 o
   5 -10   5       42.39       41.80     12.62 o
   6 -10   5      114.28      112.66     15.43 o
   7 -10   5      743.29      723.68     21.53 o
   8 -10   5      418.39      408.91     19.61 o
 -12  -9   5      658.46      690.32     22.45 o
 -11  -9   5      461.99      519.21     19.32 o
 -10  -9   5      282.32      290.50     16.42 o
  -9  -9   5      524.51      498.16     18.79 o
  -8  -9   5      245.36      252.31     19.09 o
  -7  -9   5      692.79      670.85     16.05 o
  -6  -9   5     2403.45     2446.36     19.70 o
  -5  -9   5      429.57      423.46      6.80 o
  -4  -9   5      200.21      199.82      5.04 o
  -3  -9   5      977.46      967.87      8.16 o
  -2  -9   5     3363.95     3343.25     15.24 o
  -1  -9   5     1802.46     1736.67     12.35 o
   0  -9   5      186.64      184.93      7.70 o
   1  -9   5      565.45      535.58      9.52 o
   2  -9   5      215.26      229.19      7.51 o
   3  -9   5       53.66       60.93     10.75 o
   4  -9   5      874.72      856.94     18.11 o
   5  -9   5      407.60      397.26     16.14 o
   6  -9   5      447.66      433.20     19.32 o
   7  -9   5      327.09      326.18     16.81 o
   8  -9   5      323.88      306.87     18.81 o
 -12  -8   5       38.85       30.66     15.96 o
 -11  -8   5      217.03      195.81     15.63 o
 -10  -8   5      492.08      489.97     16.74 o
  -9  -8   5      699.59      685.73     17.60 o
  -8  -8   5      118.27      111.75     12.50 o
  -7  -8   5      769.68      749.89     10.02 o
  -6  -8   5      205.64      203.04      5.71 o
  -5  -8   5     6774.71     6490.39     74.46 o
  -4  -8   5      375.26      350.05      6.60 o
  -3  -8   5     1104.73     1111.91     11.22 o
  -2  -8   5      548.82      578.38      7.16 o
  -1  -8   5     3335.59     3221.71     24.89 o
   0  -8   5     5637.42     5649.77     92.12 o
   1  -8   5       17.03        3.62      5.19 o
   2  -8   5      482.64      476.79      8.67 o
   3  -8   5       43.20       45.58      5.69 o
   4  -8   5      468.09      456.92     14.68 o
   5  -8   5       81.81       74.02     11.95 o
   6  -8   5      710.50      639.81     18.07 o
   7  -8   5      545.04      505.08     17.93 o
   8  -8   5       74.90       83.55     16.81 o
 -12  -7   5       25.48       29.39     13.55 o
 -11  -7   5      472.72      451.97     13.83 o
 -10  -7   5      632.76      630.94     13.65 o
  -9  -7   5       52.58       48.21     12.35 o
  -8  -7   5      244.76      218.75      8.03 o
  -7  -7   5     1024.14     1018.76     11.02 o
  -6  -7   5     2847.17     2717.45     13.88 o
  -5  -7   5     1118.82     1064.54     14.56 o
  -4  -7   5     2678.37     2449.54     42.06 o
  -3  -7   5      448.82      496.28      7.14 o
  -2  -7   5     2316.78     2147.00     10.29 o
  -1  -7   5     2315.70     2238.10     10.64 o
   0  -7   5      757.62      770.28      6.98 o
   1  -7   5      245.49      240.91      7.30 o
   2  -7   5     1363.82     1264.09     14.74 o
   3  -7   5      545.40      523.88      8.86 o
   4  -7   5      859.08      868.15     26.52 o
   5  -7   5      265.97      271.02     14.72 o
   6  -7   5      264.30      267.45     15.63 o
   7  -7   5      162.59      184.76     15.12 o
   8  -7   5      105.36      101.11     16.58 o
   9  -7   5       51.37       29.65     23.43 o
 -12  -6   5       67.24       60.42     12.26 o
 -11  -6   5      667.10      659.49     14.52 o
 -10  -6   5      830.87      827.98     14.56 o
  -9  -6   5     1588.89     1559.88     13.65 o
  -8  -6   5      217.34      229.70      6.67 o
  -7  -6   5      231.99      213.56      6.85 o
  -6  -6   5      751.09      778.38      7.37 o
  -5  -6   5     4879.58     4512.66     40.76 o
  -4  -6   5      379.09      358.45      8.12 o
  -3  -6   5     1355.24     1349.73     11.71 o
  -2  -6   5     3289.69     3492.34     14.80 o
  -1  -6   5     5658.27     5259.95     20.84 o
   0  -6   5     3844.37     3875.22     13.99 o
   1  -6   5     1022.01     1060.42     10.44 o
   2  -6   5      544.83      511.07     11.13 o
   3  -6   5     3257.03     3113.00     28.34 o
   4  -6   5      529.67      498.45      8.86 o
   5  -6   5        0.06        0.29      2.26 o
   6  -6   5      315.10      291.76     15.56 o
   7  -6   5      886.85      850.71     20.84 o
   8  -6   5     1116.14     1070.53     24.81 o
   9  -6   5      370.73      365.26     31.40 o
 -13  -5   5        5.54        4.94     15.05 o
 -12  -5   5     1090.77     1153.27     18.62 o
 -11  -5   5      119.88      119.45     10.42 o
 -10  -5   5     3107.76     3058.06     23.76 o
  -9  -5   5      237.62      233.24      9.50 o
  -8  -5   5       71.61       68.78      7.66 o
  -7  -5   5      762.35      775.47      7.80 o
  -6  -5   5     4496.69     4312.01     15.07 o
  -5  -5   5     4257.89     4210.88     44.22 o
  -4  -5   5     3739.63     3715.30     60.16 o
  -3  -5   5      978.20     1023.11     10.22 o
  -2  -5   5     3079.54     2818.69     14.77 o
  -1  -5   5      976.28      967.32      7.99 o
   0  -5   5      691.14      625.45      6.46 o
   1  -5   5     1814.68     1959.88     15.27 o
   2  -5   5     8501.94     8198.75     26.52 o
   3  -5   5     2205.25     2118.04      9.89 o
   4  -5   5      980.89     1011.83      9.75 o
   5  -5   5     1296.31     1279.85     35.79 o
   6  -5   5     1195.57     1201.75     28.52 o
   7  -5   5     1048.97     1074.92     21.79 o
   8  -5   5      249.89      229.17     15.72 o
   9  -5   5      183.56      178.51     18.11 o
 -13  -4   5      818.03      854.10     23.21 o
 -12  -4   5       83.20       91.07     11.80 o
 -11  -4   5      581.78      568.89     18.34 o
 -10  -4   5       87.02       86.17      9.30 o
  -9  -4   5     1621.11     1616.86     16.82 o
  -8  -4   5     1069.25     1062.15     14.60 o
  -7  -4   5      137.07      141.63      7.17 o
  -6  -4   5      925.73      969.76     10.36 o
  -5  -4   5     6182.57     6179.10     36.03 o
  -4  -4   5        0.13        5.18      9.86 o
  -3  -4   5     4100.30     4313.44     18.17 o
  -2  -4   5     1949.10     2046.35     20.59 o
  -1  -4   5     2267.95     2118.71     16.34 o
   0  -4   5     1595.32     1708.25      9.64 o
   1  -4   5     2418.28     2377.85     11.07 o
   2  -4   5      188.41      196.37      4.44 o
   3  -4   5     7982.49     7605.41     33.75 o
   4  -4   5     4320.83     4225.81     31.44 o
   5  -4   5      283.53      279.38      9.31 o
   6  -4   5      145.57      129.40      9.10 o
   7  -4   5     1492.22     1493.63     45.58 o
   8  -4   5     2048.37     2018.78     63.91 o
   9  -4   5       75.39       56.23     16.62 o
 -13  -3   5       38.50       23.33     31.13 o
 -12  -3   5       90.31       90.13     11.26 o
 -11  -3   5      701.05      742.22     14.55 o
 -10  -3   5     3003.33     2991.10     23.02 o
  -9  -3   5     2007.73     2025.73     16.21 o
  -8  -3   5      159.44      147.89      8.20 o
  -7  -3   5      870.37      911.17     13.95 o
  -6  -3   5     6086.27     6042.94     23.12 o
  -5  -3   5     1000.41      983.59      7.94 o
  -4  -3   5     2625.75     2752.23     10.20 o
  -3  -3   5      858.10      869.22      8.96 o
  -2  -3   5     4024.35     4025.10     21.39 o
  -1  -3   5     3057.78     3323.82     12.94 o
   0  -3   5      425.17      400.36      5.27 o
   1  -3   5      971.02     1004.30      8.01 o
   2  -3   5     2679.11     2502.28     12.33 o
   3  -3   5     1569.89     1522.66     13.73 o
   4  -3   5      915.26      917.55     12.11 o
   5  -3   5     1325.63     1339.99     13.11 o
   6  -3   5      731.65      784.72     17.31 o
   7  -3   5      819.54      826.57     18.29 o
   8  -3   5       52.21       45.51     11.89 o
   9  -3   5       44.10       51.13     12.46 o
 -13  -2   5      301.88      303.70     18.43 o
 -12  -2   5      395.31      386.29     12.92 o
 -11  -2   5      262.53      267.29     11.24 o
 -10  -2   5      457.10      444.48     11.73 o
  -9  -2   5     2186.47     2070.19     21.72 o
  -8  -2   5       41.63       32.13      7.80 o
  -7  -2   5      696.95      706.16     10.36 o
  -6  -2   5     1430.55     1451.98     12.34 o
  -5  -2   5     5664.72     5443.18     28.45 o
  -4  -2   5     3551.41     3705.12     15.13 o
  -3  -2   5     1582.59     1564.14     23.93 o
  -2  -2   5      184.65      195.86      5.61 o
  -1  -2   5     7862.33     8039.82     42.46 o
   0  -2   5     3277.29     3250.58     12.89 o
   1  -2   5     1514.52     1583.03      9.74 o
   2  -2   5      350.56      326.57      5.97 o
   3  -2   5     2674.32     2494.69     14.63 o
   4  -2   5      916.53      884.22     11.85 o
   5  -2   5      417.76      416.28     11.50 o
   6  -2   5      160.78      170.19      8.86 o
   7  -2   5      241.75      288.60     14.84 o
   8  -2   5      389.01      427.42     27.05 o
   9  -2   5       11.98       -1.42      6.54 o
 -13  -1   5       81.31       50.15     16.11 o
 -12  -1   5       48.98       34.76     14.33 o
 -11  -1   5      280.96      316.81     11.55 o
 -10  -1   5     1396.02     1396.08     19.81 o
  -9  -1   5       19.17       15.19      8.08 o
  -8  -1   5      192.78      186.93      8.45 o
  -7  -1   5     1005.33      934.31     11.30 o
  -6  -1   5     2569.02     2265.58     14.68 o
  -5  -1   5      396.99      378.33      6.89 o
  -4  -1   5      624.96      644.29      6.29 o
  -3  -1   5     1553.14     1542.01      7.17 o
  -2  -1   5     7762.31     7580.47     29.45 o
  -1  -1   5     2072.91     2060.38     10.11 o
   0  -1   5       30.25       27.49      4.13 o
   1  -1   5      368.94      359.28      8.47 o
   2  -1   5     1884.31     1813.35     17.54 o
   3  -1   5     1624.64     1654.65     13.85 o
   4  -1   5      468.92      488.38     11.42 o
   5  -1   5      302.61      285.92      9.19 o
   6  -1   5     1105.64     1078.64     14.26 o
   7  -1   5      176.76      158.57      9.58 o
   8  -1   5       34.89       31.75     11.12 o
   9  -1   5      203.27      168.32     14.95 o
 -13   0   5      198.45      196.68     18.00 o
 -12   0   5       16.36        9.24      9.48 o
 -11   0   5      826.93      836.01     18.36 o
 -10   0   5     1268.30     1281.52     15.72 o
  -9   0   5     1005.26      928.73     13.11 o
  -8   0   5        2.92       -0.94      1.01 o
  -7   0   5      929.63      942.28     11.19 o
  -6   0   5     2575.80     2581.22     27.48 o
  -5   0   5     6103.70     5858.76     48.05 o
  -4   0   5       18.94       16.05      3.72 o
  -3   0   5       17.19       24.38      3.08 o
  -2   0   5      392.55      395.74      5.85 o
  -1   0   5      200.98      159.37      5.36 o
   0   0   5     1812.70     1634.79      9.44 o
   1   0   5     1601.15     1632.97      9.87 o
   2   0   5     2919.42     3051.16     29.57 o
   3   0   5     2722.75     2852.74     17.20 o
   4   0   5      223.66      222.02      7.83 o
   5   0   5       75.83       86.88      8.06 o
   6   0   5       60.61       52.69      8.26 o
   7   0   5      147.24      147.46      9.45 o
   8   0   5       12.22        1.46      5.63 o
   9   0   5      158.73      125.12     15.10 o
 -13   1   5       85.17       74.82     16.89 o
 -12   1   5       40.81       44.05     14.49 o
 -11   1   5      250.68      264.93     11.95 o
 -10   1   5     1476.95     1467.93     16.20 o
  -9   1   5       21.56       17.10      7.71 o
  -8   1   5      215.87      208.86      8.12 o
  -7   1   5      989.56      899.57     10.96 o
  -6   1   5     2734.90     2460.90     15.29 o
  -5   1   5      463.55      439.91      7.55 o
  -4   1   5      744.42      777.68      8.21 o
  -3   1   5     1514.48     1510.07      7.78 o
  -2   1   5     7814.53     7614.09     35.24 o
  -1   1   5     2258.81     2232.67     11.74 o
   0   1   5       57.65       47.48      3.87 o
   1   1   5      376.17      358.49      5.64 o
   2   1   5     1860.84     1778.78     12.69 o
   3   1   5     1656.54     1697.85     14.85 o
   4   1   5      498.58      521.95     16.46 o
   5   1   5      277.68      267.83      8.87 o
   6   1   5     1132.87     1101.68     17.55 o
   7   1   5      187.94      182.00      9.69 o
   8   1   5       35.80       47.40     10.32 o
   9   1   5      240.67      220.26     14.99 o
 -13   2   5      362.92      365.42     19.50 o
 -12   2   5      400.71      380.67     18.29 o
 -11   2   5      317.45      323.79     15.96 o
 -10   2   5      556.72      543.51     11.47 o
  -9   2   5     2329.31     2274.35     17.86 o
  -8   2   5       49.60       40.14      6.97 o
  -7   2   5      703.51      724.95     10.16 o
  -6   2   5     1353.17     1327.96     18.10 o
  -5   2   5     6155.70     5957.56     21.46 o
  -4   2   5     3647.29     3758.40     24.59 o
  -3   2   5     1773.78     1772.35     14.64 o
  -2   2   5      148.58      159.59      3.96 o
  -1   2   5     7393.53     7565.77     28.95 o
   0   2   5     3484.01     3428.24     14.90 o
   1   2   5     1660.50     1722.65     11.09 o
   2   2   5      343.01      316.67      6.70 o
   3   2   5     2500.99     2346.52     15.32 o
   4   2   5      835.93      795.70     11.02 o
   5   2   5      378.49      367.14      9.30 o
   6   2   5      165.36      163.03      8.49 o
   7   2   5      325.39      365.32     14.10 o
   8   2   5      382.05      401.13     14.71 o
   9   2   5       15.36       25.09     14.33 o
 -13   3   5       36.55       26.48     15.12 o
 -12   3   5       81.22       83.69     11.13 o
 -11   3   5      798.47      821.59     19.81 o
 -10   3   5     2911.63     2882.28     85.49 o
  -9   3   5     1920.68     1973.07     28.99 o
  -8   3   5      210.08      212.10      7.72 o
  -7   3   5      896.35      946.63     10.96 o
  -6   3   5     6465.38     6397.22     23.74 o
  -5   3   5     1126.98     1100.13     10.43 o
  -4   3   5     2606.74     2731.31     14.25 o
  -3   3   5      767.09      749.25     10.52 o
  -2   3   5     3947.15     3915.39     23.31 o
  -1   3   5     3408.14     3652.78     39.61 o
   0   3   5      518.23      508.96      7.16 o
   1   3   5      977.73      989.17      9.29 o
   2   3   5     2717.30     2512.48     13.92 o
   3   3   5     1578.14     1512.43     12.33 o
   4   3   5     1058.31     1074.81     11.85 o
   5   3   5     1276.56     1291.49     13.96 o
   6   3   5      710.73      779.00     23.49 o
   7   3   5      890.65      957.20     14.60 o
   8   3   5       48.09       45.95     12.23 o
   9   3   5       59.93       63.88     14.56 o
 -13   4   5      779.48      806.97     23.58 o
 -12   4   5       84.29      103.61     10.00 o
 -11   4   5      628.30      626.32     23.05 o
 -10   4   5       87.47       85.29     15.46 o
  -9   4   5     1589.23     1619.26     30.36 o
  -8   4   5     1047.66     1060.30     12.09 o
  -7   4   5      128.24      136.83      6.61 o
  -6   4   5      850.16      873.33     10.09 o
  -5   4   5     5716.17     5635.13     26.74 o
  -4   4   5        6.95        8.24      6.58 o
  -3   4   5     4417.18     4606.50     38.28 o
  -2   4   5     1884.14     1974.24     25.33 o
  -1   4   5     2225.18     2047.23     10.29 o
   0   4   5     1864.36     1982.79     15.44 o
   1   4   5     2484.29     2403.88     17.82 o
   2   4   5      185.29      189.25      5.46 o
   3   4   5     8132.90     7745.37     25.18 o
   4   4   5     4420.20     4323.41     27.60 o
   5   4   5      301.74      319.71     10.91 o
   6   4   5      123.57      116.06      8.08 o
   8   4   5     2032.45     2049.56     28.28 o
   9   4   5       73.29       65.81     14.27 o
 -13   5   5        4.50       -1.97      8.32 o
 -12   5   5     1058.55     1138.45     18.11 o
 -11   5   5       72.98       75.19     13.06 o
 -10   5   5     2981.76     2970.01     29.13 o
  -9   5   5      250.70      211.04     12.69 o
  -8   5   5      111.92      122.39      6.84 o
  -7   5   5      680.78      703.33     10.00 o
  -6   5   5     4655.27     4406.72     20.31 o
  -5   5   5     4302.40     4233.59     24.98 o
  -4   5   5     3666.78     3677.21     17.17 o
  -3   5   5     1035.84     1082.27     15.70 o
  -2   5   5     2744.47     2483.90     25.47 o
  -1   5   5      935.87      928.80     10.85 o
   0   5   5      742.83      662.36      9.68 o
   1   5   5     1807.84     1918.75     25.59 o
   2   5   5     8439.34     8220.92     87.93 o
   3   5   5     2238.59     2142.38     16.40 o
   4   5   5     1102.80     1121.60     11.38 o
   5   5   5     1351.17     1328.96     42.34 o
   6   5   5     1151.68     1195.94     20.93 o
   7   5   5     1122.76     1177.84     21.95 o
   8   5   5      249.16      233.90     16.34 o
   9   5   5      193.44      213.53     17.32 o
 -12   6   5       64.30       67.71     11.88 o
 -11   6   5      679.91      674.14     24.34 o
 -10   6   5      783.12      797.76     18.63 o
  -9   6   5     1415.14     1368.44     25.99 o
  -8   6   5      197.17      212.09      7.89 o
  -7   6   5      224.25      211.68      9.09 o
  -6   6   5      654.41      700.23     10.63 o
  -5   6   5     4667.60     4389.10     19.14 o
  -4   6   5      372.80      334.80      8.48 o
  -3   6   5     1234.69     1224.17     13.63 o
  -2   6   5     3416.10     3581.33     27.17 o
  -1   6   5     5389.54     4969.59     22.41 o
   0   6   5     3831.92     3797.61     22.92 o
   1   6   5     1015.21     1056.63     25.92 o
   2   6   5      538.05      532.25     12.09 o
   3   6   5     3145.52     2896.27     50.92 o
   4   6   5      542.81      514.54     24.20 o
   5   6   5        1.15       -4.90      5.41 o
   6   6   5      340.33      304.76     16.74 o
   7   6   5      905.28      884.78     20.73 o
   8   6   5     1134.90     1062.64     29.16 o
   9   6   5      361.81      374.29     19.49 o
 -12   7   5       15.30       20.97     10.71 o
 -11   7   5      465.76      461.69     13.62 o
 -10   7   5      560.18      577.29     41.27 o
  -9   7   5       61.60       58.58     12.36 o
  -8   7   5      256.35      238.68      7.77 o
  -7   7   5      922.82      924.66     11.21 o
  -6   7   5     2536.97     2407.69     24.26 o
  -5   7   5     1050.47      992.50     11.66 o
  -4   7   5     2506.54     2356.82     17.65 o
  -3   7   5      500.30      543.22     18.41 o
  -2   7   5     2344.34     2183.58     11.35 o
  -1   7   5     2387.38     2333.73     13.12 o
   0   7   5      636.02      643.55     10.21 o
   1   7   5      253.16      249.23      9.10 o
   2   7   5     1365.07     1261.68     16.51 o
   3   7   5      445.75      407.16     12.74 o
   4   7   5      927.67      941.05     17.82 o
   5   7   5      243.80      265.46     13.90 o
   6   7   5      171.03      189.37     15.01 o
   7   7   5      202.10      214.19     16.34 o
   8   7   5       76.95       83.52     15.33 o
   9   7   5       41.51       18.85     20.76 o
 -12   8   5       43.89       44.31     17.04 o
 -11   8   5      172.61      158.78     11.77 o
 -10   8   5      568.57      537.90     25.14 o
  -9   8   5      559.03      554.48     15.71 o
  -8   8   5      108.98      111.57     11.66 o
  -7   8   5      720.01      729.21     17.69 o
  -6   8   5      240.09      259.20     11.00 o
  -5   8   5     6562.04     6373.78     54.63 o
  -4   8   5      363.07      350.24      9.08 o
  -3   8   5     1057.60     1071.19     13.60 o
  -2   8   5      555.47      588.43      7.48 o
  -1   8   5     3346.48     3281.42     18.74 o
   0   8   5     5427.93     5371.04     52.61 o
   1   8   5        7.85       -2.32      2.32 o
   2   8   5      495.16      482.44     12.18 o
   3   8   5       60.97       70.21     10.56 o
   4   8   5      422.53      427.90     14.64 o
   5   8   5       91.65       82.58     13.29 o
   6   8   5      684.26      637.56     18.54 o
   7   8   5      587.68      553.80     20.43 o
   8   8   5       27.81       24.09     18.94 o
 -12   9   5      610.87      632.92     35.19 o
 -11   9   5      477.21      498.75     19.41 o
 -10   9   5      169.50      189.54     13.66 o
  -9   9   5      494.98      494.69     15.35 o
  -8   9   5      265.63      261.29     12.60 o
  -7   9   5      738.30      731.83     10.54 o
  -6   9   5     2498.15     2539.68     33.81 o
  -5   9   5      400.61      388.89     17.87 o
  -4   9   5      158.77      154.01      8.24 o
  -3   9   5      924.13      902.54     13.37 o
  -2   9   5     3279.07     3267.46     26.77 o
  -1   9   5     1928.78     1875.38     13.47 o
   0   9   5      153.46      153.30     10.12 o
   1   9   5      555.09      542.51     19.12 o
   2   9   5      161.23      166.19     10.07 o
   3   9   5       24.39       25.21     10.13 o
   4   9   5      788.97      749.62     17.03 o
   5   9   5      374.81      391.32     25.88 o
   6   9   5      432.74      409.20     17.35 o
   7   9   5      252.00      240.78     16.89 o
   8   9   5      353.09      321.66     18.43 o
 -11  10   5       71.22       55.75     15.38 o
 -10  10   5      512.84      519.35     17.72 o
  -9  10   5      899.67      922.90     18.86 o
  -8  10   5       64.17       67.56     10.94 o
  -7  10   5       88.60       74.73     10.20 o
  -6  10   5      280.97      261.57     11.59 o
  -5  10   5     1129.87     1167.81     12.12 o
  -4  10   5     1122.17     1177.68     14.61 o
  -3  10   5      166.00      131.97     11.56 o
  -2  10   5      966.71      976.68     15.34 o
  -1  10   5     1588.08     1599.84     13.36 o
   0  10   5     1226.31     1224.57     14.86 o
   1  10   5      134.11      139.57      9.06 o
   2  10   5     1047.76     1035.62     16.52 o
   3  10   5     2173.80     2193.61     24.14 o
   4  10   5      945.52      959.28     19.24 o
   5  10   5       30.40       34.66     15.27 o
   6  10   5      105.49      103.38     15.47 o
   7  10   5      751.68      748.67     22.21 o
   8  10   5      421.88      422.28     20.53 o
 -11  11   5      631.10      584.41     41.85 o
 -10  11   5     1062.92     1111.09     24.59 o
  -9  11   5      582.54      566.19     16.22 o
  -8  11   5       55.18       52.32     13.98 o
  -7  11   5      121.77       92.36     10.40 o
  -6  11   5      740.91      750.79     15.90 o
  -5  11   5      128.13      133.46      7.33 o
  -4  11   5      555.99      573.42     11.64 o
  -3  11   5      689.04      671.74     12.90 o
  -2  11   5     3076.28     3132.07     37.99 o
  -1  11   5      214.52      233.67      9.46 o
   0  11   5      225.90      221.19      9.62 o
   1  11   5      649.47      632.88     13.80 o
   2  11   5     1205.57     1192.38     18.24 o
   3  11   5      858.22      849.73     17.66 o
   4  11   5      378.39      375.72     15.39 o
   5  11   5      304.24      312.81     15.98 o
   6  11   5      601.65      604.98     19.40 o
   7  11   5      707.60      667.41     28.13 o
 -11  12   5       94.54      117.81     17.91 o
 -10  12   5      206.96      186.78     17.67 o
  -8  12   5      382.72      360.63     14.22 o
  -7  12   5       78.24       54.89     12.00 o
  -6  12   5       88.87       93.79     10.70 o
  -5  12   5     3604.98     3559.35     28.81 o
  -4  12   5     1024.46     1054.43     30.56 o
  -3  12   5       80.24       67.34      9.28 o
  -2  12   5     1188.70     1195.13     15.91 o
  -1  12   5      873.44      904.33     11.81 o
   0  12   5      549.27      579.04     24.27 o
   1  12   5     1397.01     1432.70     36.57 o
   2  12   5      156.70      170.90     11.92 o
   3  12   5     1454.65     1450.04     21.79 o
   4  12   5     1048.87      989.41     20.41 o
   5  12   5       77.50       55.91     14.50 o
   6  12   5      117.03      126.56     16.33 o
   7  12   5     1026.48     1003.70     24.97 o
 -10  13   5     2866.87     2869.94     36.84 o
  -9  13   5      265.46      267.84     26.52 o
  -8  13   5      112.73      107.73     22.37 o
  -7  13   5       30.68       31.45     12.54 o
  -6  13   5     1730.01     1749.07     22.40 o
  -5  13   5      155.41      155.92     11.95 o
  -4  13   5      176.97      176.17      9.80 o
  -3  13   5      855.17      854.92     15.23 o
  -2  13   5     1521.41     1551.67     14.58 o
  -1  13   5      223.16      228.37      8.68 o
   0  13   5     1366.50     1343.04     48.41 o
   1  13   5      578.93      576.55     14.43 o
   2  13   5     1544.49     1520.43     33.74 o
   3  13   5      536.18      546.16     15.98 o
   4  13   5      314.16      332.58     22.25 o
   5  13   5       94.03       83.14     15.95 o
   6  13   5      449.84      454.38     21.63 o
 -10  14   5      610.37      627.27     25.48 o
  -9  14   5      974.02      975.51     36.38 o
  -8  14   5      446.63      451.90     27.91 o
  -7  14   5      189.52      194.99     13.92 o
  -6  14   5      354.12      333.93     14.51 o
  -5  14   5     1397.23     1428.95     34.43 o
  -4  14   5     1328.95     1388.60     26.87 o
  -3  14   5     1114.96     1133.19     17.27 o
  -2  14   5      871.28      874.68     12.39 o
  -1  14   5     1833.44     1845.64     32.75 o
   0  14   5      513.92      531.25     13.46 o
   1  14   5      568.97      560.72     16.42 o
   2  14   5       21.02       12.37     11.94 o
   3  14   5     1333.37     1288.97     21.87 o
   4  14   5      441.70      447.83     16.79 o
   5  14   5      129.54      119.02     16.19 o
   6  14   5      179.58      190.55     17.42 o
  -9  15   5       69.71       56.58     16.98 o
  -8  15   5       34.99       47.23     22.98 o
  -7  15   5      123.23      129.86     24.74 o
  -6  15   5     2882.95     2932.11     29.44 o
  -5  15   5      375.20      379.22     14.79 o
  -4  15   5      127.48      157.82     16.43 o
  -3  15   5       91.78      101.83     10.55 o
  -2  15   5     1337.88     1410.24     71.00 o
  -1  15   5     1729.90     1805.74     38.47 o
   0  15   5      325.58      329.56     11.12 o
   1  15   5      444.57      454.74     19.55 o
   2  15   5     1721.37     1726.55     42.76 o
   3  15   5      586.74      595.50     28.11 o
   4  15   5      119.46      105.87     14.83 o
   5  15   5       55.49       52.65     16.14 o
  -8  16   5       14.73       20.18     22.63 o
  -7  16   5      201.91      210.64     26.35 o
  -6  16   5       14.48       -2.45      5.33 o
  -5  16   5     2630.52     2783.03     29.34 o
  -4  16   5     1204.65     1227.61     27.01 o
  -3  16   5       95.79      102.74     11.05 o
  -2  16   5      554.62      574.69     18.91 o
  -1  16   5      637.50      613.02     16.83 o
   0  16   5     1850.00     1772.48     25.13 o
   1  16   5      222.83      206.36     13.31 o
   2  16   5       87.36       74.73     12.48 o
   3  16   5      825.69      810.36     20.46 o
   4  16   5      400.78      381.41     18.12 o
  -7  17   5      256.21      271.26     19.23 o
  -6  17   5     1053.12     1095.27     36.23 o
  -5  17   5       59.40       69.70     21.80 o
  -4  17   5      166.67      178.34     14.56 o
  -3  17   5      690.67      675.58     23.93 o
  -2  17   5     1801.54     1861.54     23.97 o
  -1  17   5      721.54      689.86     17.89 o
   0  17   5      130.99      128.05     14.31 o
   1  17   5      302.01      264.93     22.17 o
   2  17   5      514.75      476.12     25.80 o
   3  17   5       45.81       36.49     13.03 o
  -6  18   5      288.03      307.76     19.56 o
  -5  18   5      520.89      527.58     31.33 o
  -4  18   5        1.17       -2.83     14.62 o
  -3  18   5       12.67        8.39     10.13 o
  -2  18   5      540.88      555.13     25.11 o
  -1  18   5      839.16      879.56     19.95 o
   0  18   5      365.34      354.14     16.84 o
   1  18   5      195.78      182.93     23.24 o
   2  18   5      126.12      144.69     24.14 o
  -4  19   5        3.78       -2.86      9.09 o
  -3  19   5      731.27      716.57     25.56 o
  -2  19   5      127.01      118.95     19.69 o
  -1  19   5       82.47       74.70     14.60 o
   0  19   5      144.26      135.17     15.93 o
   1  19   5      263.57      252.70     17.43 o
  -3 -19   6       85.54       79.98     16.99 o
  -2 -19   6      167.04      172.67     24.06 o
  -1 -19   6      303.77      319.84     18.71 o
  -6 -18   6       79.86       54.20     20.71 o
  -5 -18   6      401.08      416.69     20.08 o
  -4 -18   6        2.18       -1.46      4.93 o
  -3 -18   6      167.64      159.23     15.53 o
  -2 -18   6      122.49      117.31     15.12 o
  -1 -18   6     1107.01     1109.56     23.48 o
   0 -18   6      307.48      276.26     17.58 o
   1 -18   6      190.98      203.77     17.22 o
  -7 -17   6      466.89      477.06     21.02 o
  -6 -17   6       23.38       21.35     19.45 o
  -5 -17   6      113.43       94.68     15.98 o
  -4 -17   6      661.22      700.82     20.71 o
  -3 -17   6      393.49      447.53     18.13 o
  -2 -17   6      124.75      145.76     14.58 o
  -1 -17   6      138.98      112.96     10.83 o
   0 -17   6      744.34      729.84     21.19 o
   1 -17   6      497.38      491.17     19.85 o
   2 -17   6      268.78      230.07     17.15 o
  -8 -16   6      489.74      530.37     19.18 o
  -7 -16   6      144.28      122.11     16.02 o
  -6 -16   6      185.99      165.56     18.13 o
  -5 -16   6     1050.18     1072.07     22.95 o
  -4 -16   6      781.76      782.17     20.76 o
  -3 -16   6      409.99      384.27     16.86 o
  -2 -16   6      619.02      626.68     14.40 o
  -1 -16   6      484.31      470.57     13.09 o
   0 -16   6      677.80      706.07     20.13 o
   1 -16   6      149.88      146.15     15.26 o
   2 -16   6      598.90      566.21     20.57 o
   3 -16   6      139.60      117.66     16.25 o
  -9 -15   6       17.50       13.17     18.91 o
  -8 -15   6      968.42      987.92     33.73 o
  -7 -15   6     1387.77     1392.70     20.24 o
  -6 -15   6      101.71      108.32     14.59 o
  -5 -15   6      438.36      410.18     17.55 o
  -4 -15   6     2758.44     2703.90     31.02 o
  -3 -15   6     1930.47     1970.11     38.09 o
  -2 -15   6      292.90      298.91     11.75 o
  -1 -15   6      751.70      738.51     20.13 o
   0 -15   6      483.38      461.01     17.08 o
   1 -15   6     1458.70     1434.78     25.37 o
   2 -15   6       47.68       54.92     13.71 o
   3 -15   6       76.50       68.09     15.71 o
   4 -15   6      269.92      250.23     18.74 o
 -10 -14   6      142.43      133.66     17.46 o
  -9 -14   6     1045.87     1034.08     23.46 o
  -8 -14   6      923.83      938.78     21.79 o
  -7 -14   6      120.53      125.79     11.94 o
  -6 -14   6       14.57       14.13     10.37 o
  -5 -14   6      922.71      966.45     21.10 o
  -4 -14   6      570.88      586.98     26.40 o
  -3 -14   6      463.29      440.31     15.71 o
  -2 -14   6      400.76      407.92     12.12 o
  -1 -14   6     1067.41     1054.20     16.56 o
   0 -14   6     1028.40     1065.42     29.59 o
   1 -14   6       40.60       16.05     19.71 o
   2 -14   6      853.77      798.70     20.07 o
   3 -14   6       31.01       21.68     17.77 o
   4 -14   6      399.84      406.31     24.01 o
   5 -14   6       26.37       10.98     14.05 o
 -10 -13   6      149.41      165.03     17.16 o
  -9 -13   6       76.25       70.49     15.49 o
  -8 -13   6     1508.06     1545.86     25.41 o
  -7 -13   6      318.70      334.32     12.51 o
  -6 -13   6      115.86      116.23      9.79 o
  -5 -13   6      215.11      219.51      9.90 o
  -4 -13   6     2771.90     2797.76     29.04 o
  -3 -13   6      119.11      130.08     11.67 o
  -2 -13   6      254.75      223.09     10.10 o
  -1 -13   6      859.40      834.94     18.33 o
   0 -13   6     1081.82     1087.28     15.19 o
   1 -13   6     1249.42     1297.76     22.30 o
   2 -13   6       35.71       33.23     14.20 o
   3 -13   6      486.66      493.83     17.98 o
   4 -13   6      513.89      501.81     18.55 o
   5 -13   6     1477.00     1483.18     31.17 o
   6 -13   6       52.29       58.25     18.28 o
 -11 -12   6       41.10       47.43     15.28 o
 -10 -12   6      193.55      210.89     16.37 o
  -9 -12   6       80.10       86.82     14.71 o
  -8 -12   6      966.47      990.95     21.22 o
  -7 -12   6       62.93       49.95     10.76 o
  -6 -12   6      318.25      321.71     11.42 o
  -5 -12   6     2047.85     1999.15     18.75 o
  -4 -12   6      402.69      387.97     10.04 o
  -3 -12   6      507.63      504.32     14.92 o
  -2 -12   6      427.78      431.66     10.95 o
  -1 -12   6     1595.30     1592.81     16.73 o
   0 -12   6      404.86      413.11     10.93 o
   1 -12   6     1566.20     1486.17     16.15 o
   2 -12   6      758.39      720.43     18.49 o
   3 -12   6      561.79      555.79     28.58 o
   4 -12   6      224.02      232.96     15.35 o
   5 -12   6      256.08      213.32     16.36 o
   6 -12   6      261.40      254.58     18.75 o
 -11 -11   6      289.10      304.51     19.52 o
 -10 -11   6      234.34      214.04     17.26 o
  -9 -11   6      115.67      116.08     13.92 o
  -8 -11   6      303.20      305.43     14.67 o
  -7 -11   6     1928.92     1896.35     24.40 o
  -6 -11   6      218.81      201.24     10.20 o
  -5 -11   6      437.23      436.26     10.73 o
  -4 -11   6     1744.74     1819.01     16.51 o
  -3 -11   6      159.58      147.58      7.30 o
  -2 -11   6      244.33      250.13      9.39 o
  -1 -11   6      541.83      479.72     10.97 o
   0 -11   6     3588.80     3698.09     23.32 o
   1 -11   6      243.60      218.34      9.19 o
   2 -11   6      608.01      596.04     16.62 o
   3 -11   6       72.71       68.16     12.20 o
   4 -11   6      884.92      895.01     28.16 o
   5 -11   6      829.10      798.16     21.43 o
   6 -11   6       57.57       29.61     20.50 o
   7 -11   6       13.54       11.31     10.04 o
 -11 -10   6       93.87      101.51     15.29 o
 -10 -10   6      959.60      954.90     22.49 o
  -9 -10   6      985.30      923.88     20.52 o
  -8 -10   6       53.22       54.00     12.99 o
  -7 -10   6      325.43      340.87     11.12 o
  -6 -10   6      489.03      452.84     11.29 o
  -5 -10   6     1077.70     1064.95     13.78 o
  -4 -10   6      101.87       92.77      7.51 o
  -3 -10   6      425.03      448.94      8.77 o
  -2 -10   6      211.39      228.66      6.09 o
  -1 -10   6     1914.75     1975.45     17.27 o
   0 -10   6      811.93      845.96     15.61 o
   1 -10   6      986.72      963.88     12.92 o
   2 -10   6      202.07      221.86     11.00 o
   3 -10   6      738.06      714.26     19.44 o
   4 -10   6       31.87       11.33     18.06 o
   5 -10   6      232.52      214.13     15.82 o
   6 -10   6       29.72       26.34     18.34 o
   7 -10   6      438.84      489.00     19.67 o
 -12  -9   6      465.08      481.54     21.87 o
 -11  -9   6      201.07      197.76     16.58 o
 -10  -9   6       47.58       27.79     14.87 o
  -9  -9   6     1321.29     1293.62     22.64 o
  -8  -9   6     2316.15     2306.37     26.62 o
  -7  -9   6      301.31      279.43     10.80 o
  -6  -9   6      297.54      264.62      9.50 o
  -5  -9   6      537.48      522.65     10.71 o
  -4  -9   6     3421.85     3432.55     20.49 o
  -3  -9   6      755.93      808.98     12.41 o
  -2  -9   6      967.50     1003.29      9.27 o
  -1  -9   6       52.37       51.00      7.01 o
   0  -9   6     2113.51     2114.09     17.12 o
   1  -9   6     1084.38     1053.13     13.91 o
   2  -9   6       23.65        7.26      5.52 o
   3  -9   6      390.17      379.34     15.05 o
   4  -9   6      798.91      821.43     22.42 o
   5  -9   6      509.58      466.84     17.24 o
   6  -9   6       44.82       39.01     15.51 o
   7  -9   6      130.50      133.68     16.10 o
 -12  -8   6        3.36        7.36      8.36 o
 -11  -8   6      105.19      132.02     15.29 o
 -10  -8   6     1039.86     1067.87     21.79 o
  -9  -8   6      870.08      811.74     18.87 o
  -8  -8   6       62.53       57.34     12.74 o
  -7  -8   6     1248.80     1288.92     16.02 o
  -6  -8   6      202.30      196.35      8.69 o
  -5  -8   6     6034.73     5864.46     26.88 o
  -4  -8   6     3317.03     3310.20     16.79 o
  -3  -8   6      644.96      634.76      8.08 o
  -2  -8   6      196.08      195.33      4.76 o
  -1  -8   6     1495.94     1518.22     10.88 o
   0  -8   6     2255.15     2228.92     11.93 o
   1  -8   6       58.13       61.84      6.87 o
   2  -8   6     1079.39     1084.46     27.20 o
   3  -8   6     1479.72     1429.80     27.24 o
   4  -8   6     3136.85     3162.93     30.77 o
   5  -8   6       34.08       32.45     13.25 o
   6  -8   6      177.93      154.20     15.38 o
   7  -8   6      971.17      975.71     23.13 o
   8  -8   6       10.85        5.65     10.19 o
 -12  -7   6     1008.68     1083.99     27.60 o
 -11  -7   6      344.13      318.90     16.28 o
 -10  -7   6      181.63      176.33     14.65 o
  -9  -7   6      422.16      384.26     14.80 o
  -8  -7   6     2854.96     2832.97     31.54 o
  -7  -7   6     1073.24     1027.03     45.37 o
  -6  -7   6      701.89      671.24      9.97 o
  -5  -7   6       71.08       79.90      6.15 o
  -4  -7   6     2837.63     2671.98     17.57 o
  -3  -7   6     5409.75     5099.98     22.50 o
  -2  -7   6     1062.55     1195.85     10.05 o
  -1  -7   6      525.85      489.24      7.00 o
   0  -7   6     1738.71     1664.48     15.24 o
   1  -7   6     2353.13     2207.67     28.28 o
   2  -7   6      973.14      991.13     21.39 o
   3  -7   6      829.89      836.68     17.30 o
   4  -7   6     2455.71     2342.35     26.27 o
   5  -7   6      415.46      391.95     15.78 o
   6  -7   6       60.78       46.34     14.93 o
   7  -7   6      264.43      241.35     16.81 o
   8  -7   6      498.32      499.03     20.51 o
 -13  -6   6      680.97      710.88     21.46 o
 -12  -6   6      592.66      607.26     15.31 o
 -11  -6   6      161.05      148.38     10.95 o
 -10  -6   6      245.99      253.51     11.45 o
  -9  -6   6     1696.79     1651.55     31.36 o
  -8  -6   6     1355.13     1341.68     21.38 o
  -7  -6   6       63.47       53.84      8.14 o
  -6  -6   6      214.40      189.90      8.88 o
  -5  -6   6     2328.86     2174.54     16.37 o
  -4  -6   6     3024.07     3017.71     18.04 o
  -3  -6   6      408.36      440.27      8.17 o
  -2  -6   6      674.33      662.14      7.94 o
  -1  -6   6     2060.07     1971.95     11.70 o
   0  -6   6     4258.60     4202.56     27.01 o
   1  -6   6      398.31      377.39      5.79 o
   2  -6   6      405.47      395.47     20.22 o
   3  -6   6      433.21      400.24      9.25 o
   4  -6   6     1423.83     1411.35     32.50 o
   5  -6   6      286.51      276.06     14.39 o
   6  -6   6      532.31      497.48     17.26 o
   7  -6   6       30.12       22.20     19.20 o
   8  -6   6      450.64      434.68     19.41 o
 -13  -5   6        0.05        2.19     10.17 o
 -12  -5   6      901.72      945.42     16.88 o
 -11  -5   6      585.13      567.67     13.55 o
 -10  -5   6     1186.62     1192.94     16.02 o
  -9  -5   6      153.51      153.17      8.32 o
  -8  -5   6     1562.47     1549.70     13.35 o
  -7  -5   6      994.13      946.41      8.08 o
  -6  -5   6      219.79      221.36      7.13 o
  -5  -5   6      157.49      144.58      7.24 o
  -4  -5   6     4973.73     4780.08     30.03 o
  -3  -5   6     5364.37     5203.64     24.52 o
  -2  -5   6      344.42      378.68      9.65 o
  -1  -5   6       47.39       53.91      4.53 o
   0  -5   6     2795.01     2633.33     12.79 o
   1  -5   6     1940.57     1835.27     16.68 o
   2  -5   6      648.21      698.61      7.47 o
   3  -5   6     1351.12     1408.48     11.89 o
   4  -5   6     2316.28     2273.56     16.02 o
   5  -5   6     3437.99     3565.29     49.27 o
   6  -5   6      271.17      237.41     14.62 o
   7  -5   6      442.25      422.47     17.24 o
   8  -5   6      236.20      234.21     17.17 o
 -13  -4   6     1848.94     1891.25     49.04 o
 -12  -4   6      404.04      426.21     14.43 o
 -11  -4   6      287.43      289.17     11.55 o
 -10  -4   6      130.98      128.64      9.50 o
  -9  -4   6      336.42      355.92      9.06 o
  -8  -4   6     1273.16     1243.40     13.87 o
  -7  -4   6       80.14       87.60      6.61 o
  -6  -4   6      583.15      629.22      5.27 o
  -5  -4   6     2949.04     2898.85     24.19 o
  -4  -4   6     1675.26     1665.30     13.09 o
  -3  -4   6     1410.45     1484.46     14.39 o
  -2  -4   6      719.44      818.60      9.15 o
  -1  -4   6     1384.98     1351.61      9.64 o
   0  -4   6     1749.03     1627.56     13.90 o
   1  -4   6      385.81      391.44      5.66 o
   2  -4   6     1866.68     1833.42     11.84 o
   3  -4   6      308.85      296.37      6.61 o
   4  -4   6     2643.24     2636.43     19.93 o
   5  -4   6      262.81      280.95      9.97 o
   6  -4   6     1013.92     1019.20     20.88 o
   7  -4   6      152.66      160.58     15.07 o
   8  -4   6      254.97      287.47     16.76 o
 -13  -3   6       84.06       92.18     15.19 o
 -12  -3   6     1738.09     1792.99     21.17 o
 -11  -3   6      581.63      601.65     14.42 o
 -10  -3   6       36.24       29.90      8.92 o
  -9  -3   6      193.73      211.60      9.94 o
  -8  -3   6      730.97      704.49     11.99 o
  -7  -3   6     1622.82     1544.42     13.50 o
  -6  -3   6      180.28      153.94      7.89 o
  -5  -3   6     1264.82     1264.63     11.09 o
  -4  -3   6     2056.72     1936.49     13.39 o
  -3  -3   6      847.20      765.73      9.00 o
  -2  -3   6       53.08       54.71      5.43 o
  -1  -3   6     1098.66     1137.21      8.86 o
   0  -3   6     4330.67     4045.37     14.10 o
   1  -3   6     3482.49     3423.38     14.94 o
   2  -3   6      765.24      747.98      8.31 o
   3  -3   6      390.97      368.02      7.13 o
   4  -3   6      149.53      153.18      6.48 o
   5  -3   6     3522.51     3615.14     77.85 o
   6  -3   6      315.09      284.08     10.81 o
   7  -3   6      751.44      683.89     18.79 o
   8  -3   6      114.96      128.37     15.62 o
 -13  -2   6      332.83      350.08     18.44 o
 -12  -2   6      135.34      143.30     15.07 o
 -11  -2   6      216.02      223.19     14.66 o
 -10  -2   6      420.60      411.16     11.52 o
  -9  -2   6     2301.02     2258.13     18.89 o
  -8  -2   6      498.79      463.39     10.22 o
  -7  -2   6      171.47      160.29      7.19 o
  -6  -2   6      127.61      162.54      6.29 o
  -5  -2   6     5694.02     5558.73     22.22 o
  -4  -2   6     4178.68     4177.50     26.36 o
  -3  -2   6     1168.37     1128.56      9.89 o
  -2  -2   6      984.82      975.97      9.47 o
  -1  -2   6     2354.07     2220.03     12.54 o
   0  -2   6     2979.83     2961.21     23.59 o
   1  -2   6     1703.94     1750.39     11.24 o
   2  -2   6      207.96      205.01      5.83 o
   3  -2   6     2907.75     2899.18     27.97 o
   4  -2   6     1134.25     1157.07     21.65 o
   5  -2   6      156.43      141.88      7.97 o
   6  -2   6      256.86      249.11      9.67 o
   7  -2   6      104.31      113.10     11.66 o
   8  -2   6      269.60      257.76     13.86 o
   9  -2   6       30.28       31.49     12.69 o
 -13  -1   6      233.63      256.14     18.01 o
 -12  -1   6      654.73      623.32     14.66 o
 -11  -1   6      458.99      471.70     11.30 o
 -10  -1   6      506.02      501.76     11.76 o
  -9  -1   6     1287.45     1259.89     23.67 o
  -8  -1   6     2811.86     2719.60     42.29 o
  -7  -1   6      155.99      147.50      7.09 o
  -6  -1   6      772.34      757.63      9.42 o
  -5  -1   6     2897.14     3016.48     12.53 o
  -4  -1   6     5195.94     5077.57     31.10 o
  -3  -1   6     4301.98     4317.39     28.13 o
  -2  -1   6     1343.07     1581.73     19.06 o
  -1  -1   6       66.93       97.69      5.64 o
   0  -1   6     6262.04     6210.02     19.09 o
   1  -1   6     1495.74     1410.11     10.29 o
   2  -1   6      506.74      501.70      7.45 o
   3  -1   6      924.38      923.19     11.77 o
   4  -1   6      986.44      935.75     12.68 o
   5  -1   6      717.41      709.32     12.43 o
   6  -1   6       76.19       75.83      8.95 o
   7  -1   6      260.51      249.59     11.12 o
   8  -1   6      891.63      904.34     60.33 o
   9  -1   6      366.63      382.57     18.06 o
 -13   0   6      765.82      816.12     26.30 o
 -12   0   6      211.86      208.00     15.70 o
 -11   0   6       51.59       45.03      8.87 o
 -10   0   6     2054.18     2086.49     19.27 o
  -9   0   6     1926.65     1854.08     17.29 o
  -8   0   6      573.18      564.64     10.81 o
  -7   0   6       18.84       43.22      6.71 o
  -6   0   6      106.71       99.33      5.95 o
  -5   0   6     4593.62     4404.24     18.41 o
  -4   0   6       38.39       19.12      3.41 o
  -3   0   6      111.94       89.63      4.76 o
  -2   0   6      694.51      714.61      7.83 o
  -1   0   6      264.44      219.65      5.97 o
   0   0   6      197.35      169.75      5.18 o
   1   0   6       67.09       74.30      5.12 o
   2   0   6      299.38      278.30      6.35 o
   3   0   6     1634.62     1574.53     25.29 o
   4   0   6      238.82      244.66      8.43 o
   5   0   6       92.68       79.31      8.26 o
   6   0   6       10.08        3.79      3.28 o
   7   0   6      870.24      862.68     26.61 o
   8   0   6       39.90       31.52     13.48 o
   9   0   6      298.35      342.45     28.92 o
 -13   1   6      205.76      232.38     22.89 o
 -12   1   6      727.26      705.96     16.23 o
 -11   1   6      514.19      547.19     12.66 o
 -10   1   6      523.93      505.88     11.69 o
  -9   1   6     1239.30     1230.96     16.34 o
  -8   1   6     3145.80     3039.54     19.64 o
  -7   1   6      244.94      222.93      7.77 o
  -6   1   6      820.15      810.42     10.02 o
  -5   1   6     2835.88     2931.55     15.71 o
  -4   1   6     4861.07     4697.04     19.99 o
  -3   1   6     4330.03     4337.05     39.40 o
  -2   1   6     1331.19     1583.66     10.36 o
  -1   1   6       66.86       94.89      5.31 o
   0   1   6     6260.03     6132.40     49.33 o
   1   1   6     1599.09     1518.61     10.36 o
   2   1   6      489.40      478.10      8.50 o
   3   1   6      912.71      892.17     11.33 o
   4   1   6     1056.06     1021.55     13.14 o
   5   1   6      702.58      694.17     12.04 o
   6   1   6       74.82       70.75      8.93 o
   7   1   6      230.23      233.23     16.21 o
   8   1   6      892.50      913.63     46.81 o
   9   1   6      405.80      368.40     27.47 o
 -13   2   6      275.96      289.40     18.38 o
 -12   2   6      149.51      140.84     15.88 o
 -11   2   6      202.89      227.20     18.14 o
 -10   2   6      416.99      401.62     10.74 o
  -9   2   6     2356.68     2337.56     18.49 o
  -8   2   6      575.56      547.12     10.28 o
  -7   2   6      232.29      221.62      7.68 o
  -6   2   6      140.89      173.26      6.64 o
  -5   2   6     6059.15     5889.17     34.98 o
  -4   2   6     4633.16     4617.71     48.24 o
  -3   2   6     1169.43     1111.82     19.82 o
  -2   2   6     1015.10      998.64     12.80 o
  -1   2   6     2317.90     2230.84     13.98 o
   0   2   6     3167.15     3166.50     40.13 o
   1   2   6     1584.06     1572.11     10.40 o
   2   2   6      244.50      228.73      6.90 o
   3   2   6     2860.79     2797.42     17.62 o
   4   2   6     1166.96     1207.43     13.54 o
   5   2   6      130.90      123.52     11.98 o
   6   2   6      215.44      216.11      9.58 o
   7   2   6      150.16      141.67     11.53 o
   8   2   6      338.02      345.51     16.77 o
   9   2   6       31.99       11.04     44.96 o
 -13   3   6       82.06       99.68     15.38 o
 -12   3   6     1757.61     1835.20     27.47 o
 -11   3   6      589.61      595.55     17.63 o
 -10   3   6       27.79       18.85      8.92 o
  -9   3   6      224.64      232.13      8.98 o
  -8   3   6      960.67      927.71     12.08 o
  -7   3   6     1695.86     1625.75     14.15 o
  -6   3   6      143.66      119.95      6.52 o
  -5   3   6     1250.90     1239.35     15.61 o
  -4   3   6     2185.23     2056.15     17.28 o
  -3   3   6      821.25      746.13     11.97 o
  -2   3   6       41.94       42.94      4.21 o
  -1   3   6     1094.84     1153.10     14.40 o
   0   3   6     4212.85     3913.40     38.10 o
   1   3   6     3808.44     3705.59     24.04 o
   2   3   6      726.26      709.72      9.44 o
   3   3   6      405.70      380.53      8.40 o
   4   3   6      184.25      196.28      8.01 o
   5   3   6     3477.19     3594.06     24.96 o
   6   3   6      307.63      282.13     10.10 o
   7   3   6      725.47      694.43     29.36 o
   8   3   6       96.90       90.70     14.98 o
 -13   4   6     1847.70     1912.10     25.23 o
 -12   4   6      410.78      457.95     18.70 o
 -11   4   6      299.22      280.87     14.87 o
 -10   4   6      143.48      139.77     12.63 o
  -9   4   6      331.00      366.96     13.62 o
  -8   4   6     1340.94     1318.57     25.73 o
  -7   4   6      114.95      135.17      7.18 o
  -6   4   6      593.78      636.77      9.66 o
  -5   4   6     2994.55     2909.12     27.48 o
  -4   4   6     1874.38     1870.11     16.77 o
  -3   4   6     1275.92     1334.25     27.75 o
  -2   4   6      731.60      844.25     12.97 o
  -1   4   6     1733.64     1711.20     17.08 o
   0   4   6     1877.07     1773.07     12.57 o
   1   4   6      337.98      342.06      9.54 o
   2   4   6     1880.64     1814.74     21.45 o
   3   4   6      292.89      287.12      7.51 o
   4   4   6     2704.98     2770.31     19.90 o
   5   4   6      280.59      296.71     13.65 o
   6   4   6     1020.66     1053.39     27.15 o
   7   4   6      183.43      173.72     14.45 o
   8   4   6      306.99      341.08     18.05 o
 -13   5   6        1.83       12.11      6.75 o
 -12   5   6      875.17      915.49     21.61 o
 -11   5   6      566.29      551.43     17.69 o
 -10   5   6     1117.64     1131.73     25.18 o
  -9   5   6      137.41      133.09      8.18 o
  -8   5   6     1505.41     1505.37     14.48 o
  -7   5   6     1046.31     1004.96     11.93 o
  -6   5   6      171.18      188.16      7.27 o
  -5   5   6      144.39      129.35      6.37 o
  -4   5   6     5151.25     4957.99     26.49 o
  -3   5   6     5051.51     4903.60     46.38 o
  -2   5   6      372.12      394.89     10.26 o
  -1   5   6       40.52       45.56      4.52 o
   0   5   6     2761.77     2582.90     15.30 o
   1   5   6     2075.41     1927.53     17.82 o
   2   5   6      639.60      659.76     14.52 o
   3   5   6     1347.30     1383.21     13.31 o
   4   5   6     2175.84     2139.12     24.22 o
   5   5   6     3567.36     3637.78     33.71 o
   6   5   6      261.07      239.90     14.75 o
   7   5   6      466.86      460.06     18.01 o
   8   5   6      253.58      249.53     17.03 o
 -13   6   6      674.63      736.57     17.25 o
 -12   6   6      605.78      643.91     37.26 o
 -11   6   6      168.72      148.69     21.19 o
 -10   6   6      208.37      208.85     13.58 o
  -9   6   6     1476.76     1429.60     24.81 o
  -8   6   6     1367.45     1379.26     26.11 o
  -7   6   6       52.83       51.33      7.06 o
  -6   6   6      227.98      224.02      7.68 o
  -5   6   6     2120.10     1980.85     14.54 o
  -4   6   6     2886.43     2844.42     21.66 o
  -3   6   6      433.71      457.99     10.75 o
  -2   6   6      646.51      597.35     20.05 o
  -1   6   6     2362.96     2322.61     39.31 o
   0   6   6     4181.36     4104.04     52.44 o
   1   6   6      452.31      439.84     10.68 o
   2   6   6      330.78      312.28     10.84 o
   3   6   6      476.61      434.57     33.43 o
   4   6   6     1319.58     1342.51     23.13 o
   5   6   6      264.33      263.75     24.66 o
   6   6   6      539.33      546.31     17.27 o
   7   6   6       13.19        0.69      4.81 o
   8   6   6      471.96      458.27     19.36 o
 -12   7   6      864.68      892.32     24.17 o
 -11   7   6      298.08      263.88     15.99 o
 -10   7   6      208.63      208.45     13.86 o
  -9   7   6      405.12      409.90     14.90 o
  -8   7   6     2738.45     2777.60     37.91 o
  -7   7   6     1115.78     1054.25     13.34 o
  -6   7   6      648.35      620.29     16.23 o
  -5   7   6       83.08       92.73      6.61 o
  -4   7   6     3045.50     2873.01     21.09 o
  -3   7   6     5105.14     4893.33     50.64 o
  -2   7   6     1142.30     1256.51     13.72 o
  -1   7   6      528.73      493.92      7.59 o
   0   7   6     1963.20     1883.95     18.47 o
   1   7   6     2145.56     2056.05     19.20 o
   2   7   6      980.24     1006.10     32.92 o
   3   7   6      777.38      794.45     16.21 o
   4   7   6     2699.01     2721.43     27.46 o
   5   7   6      324.04      309.10     14.35 o
   6   7   6       59.14       49.25     15.21 o
   7   7   6      223.14      221.08     17.60 o
   8   7   6      421.15      437.84     26.81 o
 -12   8   6        1.44        5.09      7.59 o
 -11   8   6       75.25       84.73     13.67 o
 -10   8   6     1056.65     1145.96     21.05 o
  -9   8   6      775.69      764.18     17.79 o
  -8   8   6       34.00       32.33      6.99 o
  -7   8   6     1283.00     1307.98     33.59 o
  -6   8   6      192.44      194.46      9.71 o
  -5   8   6     6018.69     5828.34     24.81 o
  -4   8   6     3252.24     3253.93     42.47 o
  -3   8   6      570.75      552.99     11.25 o
  -2   8   6      178.26      186.64      5.31 o
  -1   8   6     1825.35     1903.65     13.32 o
   0   8   6     2305.79     2315.09     16.13 o
   1   8   6       78.47       77.01      8.19 o
   2   8   6      970.60      960.55     20.54 o
   3   8   6     1360.47     1350.91     19.98 o
   4   8   6     2870.01     2873.69     30.39 o
   5   8   6       47.63       43.48     15.12 o
   6   8   6      127.71      120.06     15.39 o
   7   8   6     1012.30     1051.22     34.46 o
   8   8   6        7.84       -1.10     10.44 o
 -12   9   6      420.78      434.88     20.28 o
 -11   9   6      168.42      181.60     14.79 o
 -10   9   6       26.29       15.04     14.28 o
  -9   9   6     1333.47     1327.32     39.56 o
  -8   9   6     2416.49     2385.09     38.89 o
  -7   9   6      243.93      232.61      8.72 o
  -6   9   6      321.16      311.41      8.32 o
  -5   9   6      553.32      531.55     16.12 o
  -4   9   6     3614.75     3673.36     24.92 o
  -3   9   6      825.76      875.82      8.49 o
  -2   9   6      888.50      915.88     13.52 o
  -1   9   6       47.45       47.84      6.05 o
   0   9   6     2047.64     2070.99     23.99 o
   1   9   6     1210.30     1163.57     16.35 o
   2   9   6       22.61        0.26      5.61 o
   3   9   6      358.09      358.74     14.09 o
   4   9   6      732.53      719.24     18.01 o
   5   9   6      424.69      394.32     16.83 o
   6   9   6       44.19       27.85     15.63 o
   7   9   6      123.70      126.71     16.72 o
 -11  10   6       85.51      115.46     24.02 o
 -10  10   6      992.04      985.68     42.09 o
  -9  10   6     1234.89     1183.57     21.04 o
  -8  10   6       42.52       34.40     13.62 o
  -7  10   6      364.53      390.01      9.90 o
  -6  10   6      488.09      462.26      9.47 o
  -5  10   6     1140.72     1151.67     30.64 o
  -4  10   6      155.94      164.12      9.80 o
  -3  10   6      344.00      376.97      7.20 o
  -2  10   6      226.59      254.43     19.81 o
  -1  10   6     1837.87     1897.45     22.73 o
   0  10   6      910.11      943.72     17.59 o
   1  10   6      974.18      955.67     15.64 o
   2  10   6      203.73      230.39     13.06 o
   3  10   6      671.41      675.14     16.52 o
   4  10   6       15.98       -5.11     28.44 o
   5  10   6      216.07      221.07     15.65 o
   6  10   6       43.01       32.77     20.34 o
   7  10   6      486.71      518.09     20.81 o
 -11  11   6      298.03      322.84     26.54 o
 -10  11   6      184.72      162.04     14.31 o
  -9  11   6      105.12      112.81     13.84 o
  -8  11   6      427.48      454.81     15.71 o
  -7  11   6     2101.92     1995.67     35.65 o
  -6  11   6      267.79      256.47     13.44 o
  -5  11   6      413.60      431.29     11.80 o
  -4  11   6     1619.92     1723.03     24.86 o
  -3  11   6      254.34      243.97     11.29 o
  -2  11   6      207.75      222.64      7.35 o
  -1  11   6      536.80      502.58     11.11 o
   0  11   6     3519.15     3621.61     41.37 o
   1  11   6      330.62      339.57     11.99 o
   2  11   6      595.65      591.86     15.27 o
   3  11   6       62.39       54.78     12.03 o
   4  11   6      848.98      865.73     46.51 o
   5  11   6      770.47      756.01     19.95 o
   6  11   6       52.74       34.81     18.29 o
   7  11   6       19.24       14.47     24.27 o
 -11  12   6       57.63       53.09     18.48 o
 -10  12   6      167.34      160.67     25.38 o
  -9  12   6      151.09      173.14     14.08 o
  -8  12   6      999.74     1019.01     57.46 o
  -7  12   6       74.33       69.77     13.31 o
  -6  12   6      303.16      296.22     13.18 o
  -5  12   6     1938.63     1924.77     33.43 o
  -4  12   6      378.17      360.48     13.37 o
  -3  12   6      538.56      500.22     13.99 o
  -2  12   6      453.00      427.23     13.82 o
  -1  12   6     1600.71     1585.37     52.89 o
   0  12   6      278.99      287.90     13.15 o
   1  12   6     1678.54     1578.03     32.62 o
   2  12   6      804.21      787.58     27.33 o
   3  12   6      580.47      568.79     25.97 o
   4  12   6      255.42      257.49     15.02 o
   5  12   6      226.70      201.37     16.88 o
   6  12   6      274.69      299.27     18.44 o
 -10  13   6      127.84      159.66     25.08 o
  -9  13   6       68.65       58.99     27.29 o
  -8  13   6     1461.89     1459.39     29.17 o
  -7  13   6      344.25      366.35     14.70 o
  -6  13   6       90.44       93.85     12.23 o
  -5  13   6      197.73      209.28     13.17 o
  -4  13   6     2772.24     2787.07     24.41 o
  -3  13   6      118.62      123.01     10.91 o
  -2  13   6      283.98      241.87     18.72 o
  -1  13   6      870.88      825.37     17.57 o
   0  13   6     1116.50     1116.82     32.71 o
   1  13   6     1240.47     1302.47     53.05 o
   2  13   6       44.07       45.68     12.82 o
   3  13   6      539.72      553.69     24.76 o
   4  13   6      446.20      446.52     17.38 o
   5  13   6     1609.90     1673.57     50.62 o
   6  13   6       52.54       44.40     17.89 o
 -10  14   6      139.27      128.17     27.19 o
  -9  14   6     1063.26     1062.00     34.91 o
  -8  14   6      950.28      974.44     34.51 o
  -7  14   6       99.18       99.94     13.37 o
  -6  14   6       13.30       18.41     14.28 o
  -5  14   6      753.18      779.75     18.09 o
  -4  14   6      517.43      530.61     13.66 o
  -3  14   6      476.66      445.93     13.77 o
  -2  14   6      424.14      431.38     14.31 o
  -1  14   6     1012.65      982.48     19.26 o
   0  14   6      939.67      945.39     19.78 o
   1  14   6       45.79       19.21     19.81 o
   2  14   6      942.82      948.28     28.96 o
   3  14   6       29.83       24.46     13.07 o
   4  14   6      489.89      515.67     18.75 o
   5  14   6       19.18       16.07     13.74 o
  -9  15   6       17.34        2.46     21.77 o
  -8  15   6      940.03      916.71     34.54 o
  -7  15   6     1385.79     1417.43     23.35 o
  -6  15   6       78.97       88.29     12.41 o
  -5  15   6      437.63      428.68     16.23 o
  -4  15   6     2629.05     2580.93     38.15 o
  -3  15   6     1805.82     1835.34     22.79 o
  -2  15   6      268.75      265.53     13.78 o
  -1  15   6      783.04      749.11     18.01 o
   0  15   6      612.58      608.21     18.31 o
   1  15   6     1492.92     1438.43     34.05 o
   2  15   6       42.26       44.41     19.33 o
   3  15   6       92.57       87.31     24.75 o
   4  15   6      301.82      267.90     17.06 o
  -7  16   6      148.66      151.37     23.90 o
  -6  16   6      196.81      194.88     14.91 o
  -5  16   6     1002.73     1025.51     20.96 o
  -4  16   6      787.00      765.09     25.24 o
  -3  16   6      384.43      385.86     14.39 o
  -2  16   6      612.42      594.14     20.35 o
  -1  16   6      509.49      491.43     16.70 o
   0  16   6      649.73      670.39     26.82 o
   1  16   6      118.66      112.68     20.10 o
   2  16   6      555.17      511.56     26.57 o
   3  16   6      154.41      128.42     24.45 o
  -7  17   6      435.65      438.32     28.10 o
  -6  17   6       34.39       30.35     21.65 o
  -5  17   6      126.08      102.65     15.69 o
  -4  17   6      686.83      704.15     25.44 o
  -2  17   6      114.39      128.04     13.66 o
  -1  17   6      125.73      101.22     13.87 o
   0  17   6      776.56      739.71     20.56 o
   1  17   6      471.41      472.91     19.11 o
   2  17   6      248.38      203.83     25.26 o
  -6  18   6       84.28       72.36     26.43 o
  -5  18   6      400.17      442.46     29.45 o
  -4  18   6        1.63       -4.82      7.89 o
  -3  18   6      148.36      150.55     19.88 o
  -2  18   6      108.98       94.37     13.44 o
  -1  18   6     1152.01     1181.14     23.27 o
   0  18   6      371.98      316.08     17.42 o
   1  18   6      180.50      181.19     17.30 o
  -3  19   6      148.17      134.49     19.41 o
  -2  19   6      154.70      152.80     22.13 o
  -1  19   6      283.89      290.61     17.45 o
  -5 -18   7       19.01       25.10     18.03 o
  -4 -18   7      289.20      261.44     18.81 o
  -3 -18   7      745.78      794.17     21.40 o
  -2 -18   7     1414.52     1426.75     25.74 o
  -1 -18   7       85.40       78.32     16.19 o
  -7 -17   7      933.10      979.20     30.24 o
  -6 -17   7      154.38      151.32     18.46 o
  -5 -17   7       54.58       57.80     16.44 o
  -4 -17   7      475.01      458.41     19.41 o
  -3 -17   7     1858.41     1861.81     28.11 o
  -2 -17   7       27.20       10.17     14.53 o
  -1 -17   7      774.41      766.14     21.37 o
   0 -17   7      804.15      810.46     22.05 o
   1 -17   7      129.31      119.89     16.30 o
  -8 -16   7       35.14       29.86     16.86 o
  -7 -16   7      770.29      763.56     22.90 o
  -6 -16   7     2370.14     2316.19     51.90 o
  -5 -16   7      162.62      171.76     17.00 o
  -4 -16   7       92.00       75.68     15.33 o
  -3 -16   7       86.07      109.83     15.78 o
  -2 -16   7      778.87      780.35     21.41 o
  -1 -16   7      154.05      159.69     11.37 o
   0 -16   7      313.58      323.29     16.94 o
   1 -16   7      521.66      475.28     19.02 o
   2 -16   7      344.83      375.21     19.92 o
  -9 -15   7        9.67        2.31     11.31 o
  -8 -15   7      497.86      488.76     15.47 o
  -7 -15   7     1138.48     1202.63     26.56 o
  -6 -15   7       37.07       20.51     15.14 o
  -5 -15   7      399.31      420.18     18.00 o
  -4 -15   7      249.65      215.96     21.70 o
  -3 -15   7      496.33      495.61     17.83 o
  -2 -15   7       80.50       95.82     10.58 o
  -1 -15   7       41.63       43.41     10.02 o
   0 -15   7       25.57       23.00     16.55 o
   1 -15   7      172.43      172.94     16.22 o
   2 -15   7      312.57      315.62     17.70 o
   3 -15   7       75.28       84.75     17.03 o
  -9 -14   7      214.65      197.97     17.36 o
  -8 -14   7       23.47        5.44     11.81 o
  -7 -14   7     1093.07     1118.64     18.27 o
  -6 -14   7     1763.95     1794.40     27.47 o
  -5 -14   7       33.61       17.29     12.76 o
  -4 -14   7      250.79      245.21     15.55 o
  -3 -14   7       76.99       80.22     15.01 o
  -2 -14   7     1228.66     1239.06     22.33 o
  -1 -14   7      462.89      465.54     12.97 o
   0 -14   7      382.41      352.16     16.72 o
   1 -14   7       73.45       59.01     14.17 o
   2 -14   7      921.15      932.73     37.23 o
   3 -14   7      913.34      867.07     22.82 o
   4 -14   7      186.02      177.26     17.31 o
 -10 -13   7      627.79      623.81     20.92 o
  -9 -13   7        6.29       -1.13      5.12 o
  -8 -13   7      933.09      976.22     28.72 o
  -7 -13   7      649.64      668.24     14.94 o
  -6 -13   7      656.38      661.43     21.86 o
  -5 -13   7      246.77      239.82     25.60 o
  -4 -13   7      145.91      129.34     13.58 o
  -3 -13   7      421.65      404.39     17.81 o
  -2 -13   7      464.81      446.17     12.34 o
  -1 -13   7      669.70      675.27     13.69 o
   0 -13   7      336.82      351.51     11.15 o
   1 -13   7      784.00      799.28     19.94 o
   2 -13   7      334.71      350.12     16.95 o
   3 -13   7      274.95      247.35     17.46 o
   4 -13   7       99.64       85.67     15.72 o
   5 -13   7      270.20      320.08     19.54 o
 -11 -12   7      318.12      320.69     19.34 o
 -10 -12   7      840.03      870.39     29.29 o
  -9 -12   7      512.47      479.03     18.32 o
  -8 -12   7       23.53       13.34     12.18 o
  -7 -12   7     1368.30     1357.82     20.96 o
  -6 -12   7     1597.35     1594.93     18.62 o
  -5 -12   7      643.02      613.68     12.23 o
  -4 -12   7      104.44       95.05     12.50 o
  -3 -12   7     1928.84     1853.08     23.23 o
  -2 -12   7     1008.55     1022.41     15.13 o
  -1 -12   7      956.99      987.21     21.24 o
   0 -12   7       64.45       63.32      9.10 o
   1 -12   7     1215.45     1195.34     21.65 o
   2 -12   7     2114.63     2093.57     28.63 o
   3 -12   7       94.38       93.35     15.61 o
   4 -12   7      165.53      148.07     14.85 o
   5 -12   7      418.29      414.87     19.24 o
 -11 -11   7      372.97      348.80     19.41 o
 -10 -11   7        8.61        7.63     22.50 o
  -9 -11   7       48.03       36.23     13.63 o
  -8 -11   7      477.53      478.66     13.58 o
  -7 -11   7     1642.60     1599.44     18.94 o
  -6 -11   7      376.67      376.69     11.68 o
  -5 -11   7       57.86       41.18      8.74 o
  -4 -11   7     2994.33     3007.76     20.71 o
  -3 -11   7     1007.27     1031.96     20.72 o
  -2 -11   7     1059.14     1077.53     14.90 o
  -1 -11   7      387.48      386.61     10.65 o
   0 -11   7      775.82      741.47     13.14 o
   1 -11   7     1345.83     1355.95     18.37 o
   2 -11   7      797.35      827.70     19.99 o
   3 -11   7       96.40      106.76     14.30 o
   4 -11   7        7.23       -1.18      9.23 o
   5 -11   7      557.15      587.55     20.21 o
   6 -11   7       11.18        8.48     23.99 o
 -11 -10   7     1285.66     1235.14     25.53 o
 -10 -10   7      367.90      338.00     17.64 o
  -9 -10   7      259.73      261.97     15.22 o
  -8 -10   7       78.95       71.11     12.98 o
  -7 -10   7     1513.70     1496.50     18.12 o
  -6 -10   7      483.29      502.71     11.96 o
  -5 -10   7      784.31      830.90     12.90 o
  -4 -10   7      734.37      735.34     11.47 o
  -3 -10   7      772.99      750.33     18.72 o
  -2 -10   7     1725.92     1795.11     17.44 o
  -1 -10   7      400.16      380.12     10.68 o
   0 -10   7      136.63      143.13      8.57 o
   1 -10   7     2441.94     2362.02     33.90 o
   2 -10   7     1337.77     1385.03     22.60 o
   3 -10   7        5.32        0.13      0.39 o
   4 -10   7       91.02      102.42     13.94 o
   5 -10   7     1271.23     1305.30     46.07 o
   6 -10   7      585.94      625.04     30.16 o
 -12  -9   7     1368.73     1465.68     28.22 o
 -11  -9   7      139.52      152.25     16.00 o
 -10  -9   7      995.30      983.55     22.17 o
  -9  -9   7      237.53      238.23     15.00 o
  -8  -9   7     1437.88     1410.71     22.24 o
  -7  -9   7      271.95      262.09     10.35 o
  -6  -9   7     1957.21     1991.71     18.63 o
  -5  -9   7        1.53        0.05      1.10 o
  -4  -9   7     2249.78     2279.76     21.36 o
  -3  -9   7      544.05      579.52      8.60 o
  -2  -9   7       39.10       34.82      5.69 o
  -1  -9   7      111.29      106.28      5.68 o
   0  -9   7      425.74      412.34     12.23 o
   1  -9   7     1539.93     1591.04     23.96 o
   2  -9   7     1199.13     1151.24     25.97 o
   3  -9   7       11.12       -3.23      6.88 o
   4  -9   7      462.03      476.23     17.45 o
   5  -9   7      509.58      504.16     18.22 o
   6  -9   7      269.07      302.32     17.85 o
 -12  -8   7      325.77      350.55     18.58 o
 -11  -8   7     1833.46     1862.93     28.78 o
 -10  -8   7      130.80      120.58     14.22 o
  -9  -8   7      369.81      364.83     20.88 o
  -8  -8   7       90.29       88.18     15.79 o
  -7  -8   7     2575.42     2547.41     40.71 o
  -6  -8   7      685.08      682.09     10.61 o
  -5  -8   7     1397.16     1402.61     12.72 o
  -4  -8   7      362.13      350.35      9.29 o
  -3  -8   7     2242.35     2163.56     19.84 o
  -2  -8   7     4382.05     4375.16     19.16 o
  -1  -8   7      226.48      227.44      6.28 o
   0  -8   7      275.99      265.49      8.92 o
   1  -8   7      866.03      865.80     18.83 o
   2  -8   7     1805.22     1802.96     35.00 o
   3  -8   7      545.24      551.86     22.28 o
   4  -8   7       95.86       85.33     13.03 o
   5  -8   7     1252.50     1276.59     40.00 o
   6  -8   7      918.26      863.06     22.53 o
   7  -8   7      364.18      328.82     22.04 o
 -12  -7   7      510.88      513.66     19.55 o
 -11  -7   7       21.99       15.12     12.36 o
 -10  -7   7      508.86      493.35     17.70 o
  -9  -7   7      283.26      274.52     14.63 o
  -8  -7   7      825.94      817.64     14.27 o
  -7  -7   7     1686.89     1572.18     14.57 o
  -6  -7   7      463.90      470.62     10.82 o
  -5  -7   7      996.97      953.34     12.63 o
  -4  -7   7      819.62      810.52     11.41 o
  -3  -7   7     1659.41     1571.28     14.10 o
  -2  -7   7     2323.95     2294.46     13.99 o
  -1  -7   7     1042.86     1023.99      9.70 o
   0  -7   7     1061.41     1072.93      9.56 o
   1  -7   7      772.39      757.19     11.75 o
   2  -7   7       61.93       53.65      7.33 o
   3  -7   7       91.02       83.90      7.76 o
   4  -7   7      463.50      448.92     15.49 o
   5  -7   7     1128.33     1105.38     21.77 o
   6  -7   7      378.18      364.22     18.22 o
   7  -7   7      160.91      148.67     17.84 o
 -13  -6   7       46.84       53.12     17.11 o
 -12  -6   7        6.61       -0.05      7.20 o
 -11  -6   7      920.28      875.86     28.15 o
 -10  -6   7     1071.63     1065.64     21.24 o
  -9  -6   7      119.71      109.32     10.03 o
  -8  -6   7      255.37      237.18     10.61 o
  -7  -6   7     1541.93     1459.80     19.57 o
  -6  -6   7     3343.85     3274.05     27.96 o
  -5  -6   7      116.70      111.93      7.70 o
  -4  -6   7      184.50      163.90      7.32 o
  -3  -6   7     1096.33     1079.89     11.68 o
  -2  -6   7     4629.73     4560.69     23.82 o
  -1  -6   7      236.83      257.53      6.28 o
   0  -6   7      342.01      339.02      6.55 o
   1  -6   7     1770.95     1652.98     18.33 o
   2  -6   7     1239.38     1192.28     22.01 o
   3  -6   7      533.18      522.36     10.91 o
   4  -6   7       18.68        5.87      9.10 o
   5  -6   7      221.00      213.21     14.85 o
   6  -6   7     1632.77     1527.57     25.86 o
   7  -6   7      274.15      255.03     16.47 o
 -13  -5   7      261.58      280.29     17.94 o
 -12  -5   7      507.25      514.84     18.90 o
 -11  -5   7      974.05      942.28     21.19 o
 -10  -5   7      335.04      320.16     12.72 o
  -9  -5   7       65.81       59.81      7.01 o
  -8  -5   7      377.37      326.69      8.56 o
  -7  -5   7     1093.37     1080.65      9.83 o
  -6  -5   7       15.92       14.93      8.80 o
  -5  -5   7      191.39      212.39      7.97 o
  -4  -5   7      197.78      184.93      7.21 o
  -3  -5   7      540.02      501.79     10.45 o
  -2  -5   7      540.82      563.04      8.95 o
  -1  -5   7     1748.61     1773.54     15.81 o
   0  -5   7     1631.64     1602.34     11.20 o
   1  -5   7     1712.75     1599.36     13.97 o
   2  -5   7      464.25      450.69      7.25 o
   3  -5   7      142.65      142.81      6.91 o
   4  -5   7      453.95      462.19     11.69 o
   5  -5   7     1523.02     1507.07     17.71 o
   6  -5   7      162.24      150.48     15.23 o
   7  -5   7      128.36      114.11     15.43 o
 -13  -4   7      126.86      108.07     16.40 o
 -12  -4   7      220.74      229.45     15.84 o
 -11  -4   7     1509.69     1504.05     18.34 o
 -10  -4   7      204.02      206.10      8.85 o
  -9  -4   7      701.42      656.48     11.96 o
  -8  -4   7      360.43      350.68      9.76 o
  -7  -4   7      191.35      176.82      6.53 o
  -6  -4   7     2472.51     2356.88     11.73 o
  -5  -4   7      584.07      584.43      9.72 o
  -4  -4   7      387.55      370.68      8.21 o
  -3  -4   7     1755.55     1643.42     13.12 o
  -2  -4   7     5273.79     5142.36     22.85 o
  -1  -4   7       31.44       27.11      5.18 o
   0  -4   7      238.90      223.93      5.97 o
   1  -4   7     1042.46      961.62     11.23 o
   2  -4   7     4072.59     4032.09     22.94 o
   3  -4   7     2728.73     2707.71     25.94 o
   4  -4   7      719.92      753.09     13.39 o
   5  -4   7      194.10      178.91     11.22 o
   6  -4   7     2335.69     2376.11     29.54 o
   7  -4   7      845.41      889.89     22.04 o
   8  -4   7       83.05       81.94     16.37 o
 -13  -3   7       77.83       70.15     15.53 o
 -12  -3   7      874.72      883.17     16.31 o
 -11  -3   7      329.50      355.83     10.75 o
 -10  -3   7      144.69      131.13     10.10 o
  -9  -3   7      105.34       99.38      8.56 o
  -8  -3   7      750.16      754.78     12.40 o
  -7  -3   7     2056.14     2093.22     15.20 o
  -6  -3   7      148.55      135.69      4.85 o
  -5  -3   7      272.08      237.39      3.83 o
  -4  -3   7     3232.36     3103.55     24.68 o
  -3  -3   7      444.38      356.56     10.11 o
  -2  -3   7       86.92      107.26      6.01 o
  -1  -3   7     2484.32     2554.36     14.30 o
   0  -3   7     2210.48     2167.04     11.67 o
   1  -3   7     2410.83     2330.15     17.80 o
   2  -3   7      252.10      245.41      6.65 o
   3  -3   7     1378.31     1360.48     19.95 o
   4  -3   7      571.31      567.36     14.49 o
   5  -3   7     1233.52     1230.89     25.85 o
   6  -3   7      265.92      268.46     11.39 o
   7  -3   7      258.96      250.24     16.16 o
   8  -3   7      114.08      121.62     16.89 o
 -13  -2   7       58.91       50.66     15.08 o
 -12  -2   7       22.54       23.18     10.30 o
 -11  -2   7     1175.23     1233.18     17.04 o
 -10  -2   7      877.08      858.86     14.01 o
  -9  -2   7      382.69      392.11     10.58 o
  -8  -2   7      367.95      381.47      9.29 o
  -7  -2   7     1943.31     1880.39     14.84 o
  -6  -2   7     4339.32     4355.96     16.51 o
  -5  -2   7      136.34      125.04      4.03 o
  -4  -2   7      274.12      268.39      3.74 o
  -3  -2   7     5173.59     4876.59     27.82 o
  -2  -2   7     5881.85     5766.95     29.74 o
  -1  -2   7      514.52      580.80      6.95 o
   0  -2   7      101.76      100.80      5.48 o
   1  -2   7     3480.65     3494.87     20.69 o
   2  -2   7     4557.65     4444.17     19.21 o
   3  -2   7      324.44      342.13      7.83 o
   4  -2   7      145.54      144.99      7.20 o
   5  -2   7      356.02      373.03     11.37 o
   6  -2   7     1757.33     1807.60     31.10 o
   7  -2   7      337.22      350.65     21.03 o
   8  -2   7       26.74       21.02     16.37 o
 -13  -1   7      807.05      863.22     26.23 o
 -12  -1   7     1744.59     1830.00     18.47 o
 -11  -1   7      178.71      186.46     14.03 o
 -10  -1   7      181.25      175.18      9.99 o
  -9  -1   7      269.14      264.44      9.53 o
  -8  -1   7     2647.33     2602.70     64.51 o
  -7  -1   7     1519.58     1436.68     13.48 o
  -6  -1   7      931.00      888.75     11.31 o
  -5  -1   7      291.82      291.61      7.54 o
  -4  -1   7     3837.13     3783.21     38.36 o
  -3  -1   7     6410.50     6342.80     54.45 o
  -2  -1   7     1194.26     1372.96     11.99 o
  -1  -1   7      704.15      722.57      9.30 o
   0  -1   7     1127.63     1074.88      9.64 o
   1  -1   7     1315.31     1322.33     15.48 o
   2  -1   7      680.63      614.18      8.69 o
   3  -1   7      698.40      705.53     10.26 o
   4  -1   7     1806.43     1830.41     24.03 o
   5  -1   7      479.03      459.61     13.28 o
   6  -1   7      118.28      116.47      9.67 o
   7  -1   7      204.72      186.95     11.53 o
   8  -1   7       58.67       51.04     12.44 o
 -13   0   7       46.24       46.19     14.27 o
 -12   0   7     1347.45     1397.27     20.94 o
 -11   0   7     3880.04     3965.64     43.30 o
 -10   0   7        4.60       13.99     11.06 o
  -9   0   7      217.15      191.37      9.27 o
  -8   0   7        3.56        8.70      9.57 o
  -7   0   7     3789.98     3732.69     25.57 o
  -6   0   7     5479.97     5215.61     49.17 o
  -5   0   7      480.88      478.20      6.03 o
  -4   0   7       50.98       37.20      3.63 o
  -3   0   7     1802.15     1649.65     11.59 o
  -2   0   7     3877.01     3564.43     16.91 o
  -1   0   7      635.03      751.17      9.32 o
   0   0   7     1728.63     1775.72     21.92 o
   1   0   7     2375.78     2327.34     21.00 o
   2   0   7      900.80      900.16     12.56 o
   3   0   7      539.50      518.58      9.91 o
   4   0   7      324.27      326.51      9.90 o
   5   0   7      856.28      917.71     14.00 o
   6   0   7      989.27      986.71     17.80 o
   7   0   7      726.74      655.89     16.03 o
   8   0   7        6.08       10.79     17.24 o
 -13   1   7      791.48      896.30     19.08 o
 -12   1   7     1692.96     1725.13     26.55 o
 -11   1   7      200.06      210.60     10.56 o
 -10   1   7      187.77      183.69      9.53 o
  -9   1   7      279.33      276.46      9.52 o
  -8   1   7     2752.59     2688.50     19.03 o
  -7   1   7     1775.40     1657.99     14.52 o
  -6   1   7      912.88      858.27     10.63 o
  -5   1   7      359.04      364.65      7.46 o
  -4   1   7     3764.28     3684.55     24.21 o
  -3   1   7     6879.07     6878.52     28.12 o
  -2   1   7     1142.21     1301.66     10.67 o
  -1   1   7      773.69      777.91      9.44 o
   0   1   7     1062.72     1020.75      9.32 o
   1   1   7     1184.79     1172.10     16.00 o
   2   1   7      680.33      631.73      8.72 o
   3   1   7      600.58      608.95     10.74 o
   4   1   7     1750.63     1757.19     35.54 o
   5   1   7      429.31      410.47     13.46 o
   6   1   7      119.11      107.75      9.18 o
   7   1   7      172.67      158.47     14.60 o
   8   1   7       62.94       41.24     15.22 o
 -13   2   7       45.88       42.42     16.88 o
 -12   2   7       16.72       24.30     15.33 o
 -11   2   7     1098.63     1157.63     19.09 o
 -10   2   7     1004.29     1015.19     17.89 o
  -9   2   7      343.85      347.42     10.15 o
  -8   2   7      367.94      372.69      9.79 o
  -7   2   7     2064.76     1977.31     21.35 o
  -6   2   7     4763.77     4759.07     22.00 o
  -5   2   7      120.88      108.43      5.95 o
  -4   2   7      295.05      297.42      4.56 o
  -3   2   7     4919.88     4608.12     31.93 o
  -2   2   7     5834.65     5700.25     27.20 o
  -1   2   7      483.79      541.61      8.36 o
   0   2   7       78.93       85.64      8.93 o
   1   2   7     3332.44     3308.46     15.59 o
   2   2   7     4078.95     3990.67     18.10 o
   3   2   7      369.47      394.23     14.84 o
   4   2   7      132.52      124.01      7.94 o
   5   2   7      420.23      441.03     11.20 o
   6   2   7     1801.72     1753.96     54.71 o
   7   2   7      358.05      326.40     16.39 o
   8   2   7       44.64       42.17     15.84 o
 -13   3   7       74.08       69.57     17.60 o
 -12   3   7      789.53      809.82     21.03 o
 -11   3   7      283.67      326.35     21.27 o
 -10   3   7      158.45      146.46      9.04 o
  -9   3   7      107.64      104.03      8.26 o
  -8   3   7      814.43      838.70     12.05 o
  -7   3   7     2072.70     2114.38     31.98 o
  -6   3   7      131.89      125.89      6.92 o
  -5   3   7      321.92      289.45      7.55 o
  -4   3   7     3090.77     2950.40     21.93 o
  -3   3   7      504.64      395.08      5.08 o
  -2   3   7       76.05      103.44      5.08 o
  -1   3   7     2388.85     2510.06     15.21 o
   0   3   7     1976.38     1933.79     18.40 o
   1   3   7     2381.15     2271.88     13.98 o
   2   3   7      245.15      236.77      7.37 o
   3   3   7     1262.81     1249.38     13.09 o
   4   3   7      512.69      501.62     10.48 o
   5   3   7     1388.93     1390.58     21.84 o
   6   3   7      268.51      258.62     18.18 o
   7   3   7      268.84      254.96     16.26 o
   8   3   7      114.21      121.20     16.14 o
 -13   4   7      118.10      111.12     16.50 o
 -12   4   7      218.00      210.45     15.72 o
 -11   4   7     1519.00     1564.32     25.15 o
 -10   4   7      232.34      233.28      9.55 o
  -9   4   7      677.43      654.82     11.75 o
  -8   4   7      357.08      352.41      9.63 o
  -7   4   7      212.11      200.98      8.58 o
  -6   4   7     2398.01     2287.49     17.70 o
  -5   4   7      574.74      556.37     11.65 o
  -4   4   7      365.23      339.75     13.50 o
  -3   4   7     1600.49     1467.57     16.37 o
  -2   4   7     5407.53     5362.57     19.03 o
  -1   4   7       36.03       30.18      9.56 o
   0   4   7      284.99      285.10      7.30 o
   1   4   7      932.11      850.05     11.35 o
   2   4   7     4035.84     3999.22     19.55 o
   3   4   7     2846.86     2858.96     18.13 o
   4   4   7      699.56      734.37     19.41 o
   5   4   7      254.32      241.38     14.47 o
   6   4   7     2331.51     2377.83     60.10 o
   7   4   7      886.59      978.10     22.18 o
   8   4   7       89.24       93.45     15.95 o
 -13   5   7      256.08      274.24     18.15 o
 -12   5   7      582.31      587.94     19.55 o
 -11   5   7      934.12      937.91     20.46 o
 -10   5   7      336.09      306.47     15.87 o
  -9   5   7       67.17       76.23      9.70 o
  -8   5   7      284.36      258.78     12.83 o
  -7   5   7     1070.10     1050.15     16.01 o
  -6   5   7        8.72       -2.14      4.10 o
  -5   5   7      172.43      183.02      7.16 o
  -4   5   7      125.67       97.42      8.46 o
  -3   5   7      520.56      504.58     11.94 o
  -2   5   7      594.51      594.53     12.85 o
  -1   5   7     1596.82     1629.82     11.42 o
   0   5   7     1626.90     1613.04     13.25 o
   1   5   7     1834.36     1717.57     26.69 o
   2   5   7      484.25      483.84     12.57 o
   3   5   7      220.57      229.87     11.72 o
   4   5   7      409.79      421.05     35.66 o
   5   5   7     1591.25     1574.14     23.63 o
   6   5   7      167.89      185.02     14.68 o
   7   5   7      162.41      157.55     16.58 o
 -13   6   7       52.56       54.04     15.23 o
 -12   6   7        4.51        6.52     11.54 o
 -11   6   7      803.79      814.16     24.91 o
 -10   6   7     1115.55     1126.73     20.68 o
  -9   6   7       99.25       90.47      8.03 o
  -8   6   7      266.23      264.21     10.58 o
  -7   6   7     1543.92     1463.60     14.81 o
  -6   6   7     3120.76     3108.40     26.97 o
  -5   6   7      123.54      122.69      7.18 o
  -4   6   7      173.91      149.64      8.75 o
  -3   6   7     1146.56     1156.72     35.41 o
  -2   6   7     4707.93     4623.87     36.59 o
  -1   6   7      218.04      238.49      6.14 o
   0   6   7      336.93      338.29      9.17 o
   1   6   7     2048.21     1918.86     16.25 o
   2   6   7     1592.54     1515.95     36.28 o
   3   6   7      549.19      566.32     14.70 o
   4   6   7        8.75        0.77      9.81 o
   5   6   7      278.54      285.53     15.24 o
   6   6   7     1481.18     1452.33     24.68 o
   7   6   7      315.27      307.36     20.77 o
 -12   7   7      436.79      464.35     18.53 o
 -11   7   7       41.37       26.80     12.64 o
 -10   7   7      513.21      527.33     16.97 o
  -9   7   7      292.20      279.02      9.82 o
  -8   7   7      911.75      899.89     13.37 o
  -7   7   7     1679.03     1626.66     15.78 o
  -6   7   7      442.19      448.19      9.62 o
  -5   7   7      957.26      917.13     11.85 o
  -4   7   7      909.22      924.47     14.57 o
  -3   7   7     1605.97     1487.65     17.84 o
  -2   7   7     2435.20     2295.80     50.45 o
  -1   7   7      986.17      980.84     10.05 o
   0   7   7     1213.07     1229.94     19.97 o
   1   7   7      785.67      784.63     14.10 o
   2   7   7       69.47       61.01      9.89 o
   3   7   7       58.10       51.84     10.97 o
   4   7   7      502.36      507.73     16.04 o
   5   7   7     1033.40     1067.43     22.26 o
   6   7   7      383.08      375.07     17.80 o
   7   7   7      113.91      115.07     15.67 o
 -12   8   7      352.93      404.33     18.41 o
 -11   8   7     1800.86     1837.64     83.65 o
 -10   8   7      134.29      125.25     13.83 o
  -9   8   7      430.94      405.92     15.45 o
  -8   8   7       84.46       83.49      8.60 o
  -7   8   7     2865.28     2810.36     20.11 o
  -6   8   7      680.64      675.92     10.95 o
  -5   8   7     1436.16     1433.08     25.63 o
  -4   8   7      349.20      345.24     11.32 o
  -3   8   7     2344.21     2306.85     26.76 o
  -2   8   7     4168.34     4142.57     36.43 o
  -1   8   7      214.70      214.76     14.04 o
   0   8   7      254.13      252.26     13.55 o
   1   8   7     1062.31     1110.69     31.46 o
   2   8   7     1857.33     1883.86     21.79 o
   3   8   7      529.27      552.08     23.98 o
   4   8   7       82.24       90.91     12.60 o
   5   8   7     1239.14     1322.96     32.78 o
   6   8   7      781.89      740.29     20.36 o
   7   8   7      328.75      317.31     18.35 o
 -12   9   7     1368.79     1480.94     45.51 o
 -11   9   7       97.37       84.24     15.38 o
 -10   9   7     1011.85     1037.89     46.97 o
  -9   9   7      228.17      226.49     13.71 o
  -8   9   7     1565.53     1525.37     21.67 o
  -7   9   7      163.12      151.46      8.66 o
  -6   9   7     2024.36     2053.63     39.56 o
  -5   9   7        4.32       -3.31      3.67 o
  -4   9   7     2133.88     2153.45     39.15 o
  -3   9   7      524.90      532.00     13.56 o
  -2   9   7       41.29       39.70      9.45 o
  -1   9   7      101.55       99.12      7.06 o
   0   9   7      350.51      364.99     10.06 o
   1   9   7     1508.97     1593.55     20.78 o
   2   9   7     1165.47     1144.83     42.17 o
   3   9   7        9.64       10.43     13.06 o
   4   9   7      478.63      519.07     16.55 o
   5   9   7      482.68      508.74     18.26 o
   6   9   7      267.21      304.54     21.46 o
 -11  10   7     1198.93     1221.88     31.45 o
 -10  10   7      364.47      365.55     42.25 o
  -9  10   7      289.43      287.15     14.94 o
  -8  10   7       76.59       61.53     13.30 o
  -7  10   7     1665.61     1612.39     40.45 o
  -6  10   7      600.39      633.50     11.27 o
  -5  10   7      750.46      765.94     14.65 o
  -4  10   7      722.10      726.84     20.55 o
  -3  10   7      678.60      644.33     14.62 o
  -2  10   7     1598.12     1618.80     21.06 o
  -1  10   7      405.48      393.20     13.68 o
   0  10   7      158.50      162.96      8.28 o
   2  10   7     1363.42     1435.05     37.70 o
   3  10   7        5.48        8.26     73.16 o
   4  10   7       61.71       72.06     13.56 o
   5  10   7     1271.76     1352.02     54.56 o
   6  10   7      586.27      668.40     20.73 o
 -11  11   7      405.01      421.70     29.76 o
 -10  11   7       17.45       24.77     18.06 o
  -9  11   7       50.33       46.20     13.41 o
  -8  11   7      571.93      553.23     17.02 o
  -7  11   7     1870.07     1830.27     24.05 o
  -6  11   7      319.82      312.62      9.99 o
  -5  11   7       78.65       54.85     10.14 o
  -4  11   7     3083.83     3124.19     26.41 o
  -3  11   7     1068.48     1072.96     17.68 o
  -2  11   7     1063.45     1042.05     18.07 o
  -1  11   7      452.29      429.88     14.66 o
   0  11   7      727.94      687.93     17.05 o
   1  11   7     1234.25     1281.26     22.71 o
   2  11   7      762.74      801.01     16.93 o
   3  11   7       67.60       66.34     14.34 o
   4  11   7       10.12        2.57      8.98 o
   5  11   7      537.54      579.23     20.06 o
   6  11   7       12.64       23.61     20.73 o
 -11  12   7      199.39      248.25     29.36 o
 -10  12   7      911.96      948.45     21.58 o
  -9  12   7      462.09      434.33     16.95 o
  -8  12   7       20.44       20.78     11.25 o
  -7  12   7     1365.75     1371.74     22.25 o
  -6  12   7     1728.02     1689.72     23.52 o
  -5  12   7      642.68      635.72     17.32 o
  -4  12   7       93.79       97.18     11.01 o
  -3  12   7     1844.18     1762.49     21.88 o
  -2  12   7     1006.18     1036.98     18.43 o
  -1  12   7     1001.47      990.38     19.18 o
   0  12   7       73.29       69.50     13.03 o
   1  12   7     1211.39     1246.03     32.52 o
   2  12   7     1954.90     1997.37     24.40 o
   3  12   7       94.32       94.95     13.28 o
   4  12   7      139.83      140.67     15.47 o
   5  12   7      349.75      360.29     28.52 o
 -10  13   7      552.88      607.38     32.58 o
  -9  13   7        7.22       -2.14      2.93 o
  -8  13   7      836.57      929.77     26.83 o
  -7  13   7      602.85      606.10     17.93 o
  -6  13   7      579.25      568.44     17.32 o
  -5  13   7      212.26      214.68      9.81 o
  -4  13   7      112.77      109.70     11.86 o
  -3  13   7      555.83      558.96     15.47 o
  -2  13   7      500.44      468.98     15.14 o
  -1  13   7      660.27      628.53     16.94 o
   0  13   7      424.76      422.50     16.76 o
   1  13   7      719.03      711.99     19.02 o
   2  13   7      314.32      308.80     23.28 o
   3  13   7      316.08      290.30     26.06 o
   4  13   7       82.32       73.82     24.45 o
   5  13   7      295.55      305.12     18.87 o
  -9  14   7      210.34      208.32     26.76 o
  -8  14   7       18.19        2.52      8.75 o
  -7  14   7      994.19     1019.20     22.15 o
  -6  14   7     1648.06     1671.03     24.97 o
  -5  14   7       29.11       23.55     13.95 o
  -4  14   7      216.08      221.33     12.51 o
  -3  14   7       88.91       68.27     13.02 o
  -2  14   7     1260.17     1221.65     21.04 o
  -1  14   7      437.31      439.76     16.60 o
   0  14   7      425.03      379.63     16.42 o
   1  14   7      104.13      112.25     15.86 o
   2  14   7     1018.42     1020.72     33.59 o
   3  14   7      903.83      827.64     31.28 o
   4  14   7      217.53      189.61     23.57 o
  -9  15   7        7.97       -0.83      3.34 o
  -8  15   7      491.36      494.01     27.94 o
  -7  15   7     1045.94     1059.97     22.36 o
  -6  15   7       36.90       23.18     13.73 o
  -5  15   7      404.28      395.85     16.43 o
  -4  15   7      176.80      171.01     12.69 o
  -3  15   7      459.71      469.00     25.08 o
  -2  15   7       76.67       94.26     13.31 o
  -1  15   7       69.28       59.07     13.80 o
   0  15   7       50.38       36.71     15.73 o
   1  15   7      216.66      209.90     16.93 o
   2  15   7      306.28      328.35     26.74 o
   3  15   7      123.92      100.29     22.99 o
  -8  16   7       41.25       41.74     22.25 o
  -7  16   7      767.58      782.43     21.08 o
  -6  16   7     2271.42     2295.88     66.43 o
  -5  16   7      155.78      159.00     15.23 o
  -4  16   7      100.84      103.72     19.39 o
  -3  16   7      121.39      122.05     12.99 o
  -2  16   7      746.56      758.54     18.94 o
  -1  16   7      145.41      160.11     15.61 o
   0  16   7      271.02      286.12     17.21 o
   1  16   7      578.74      562.74     19.87 o
   2  16   7      360.79      380.89     27.97 o
  -7  17   7      946.86      991.04     35.30 o
  -6  17   7      189.66      185.10     16.21 o
  -5  17   7       75.77       57.47     16.35 o
  -4  17   7      428.07      446.10     24.23 o
  -3  17   7     1814.25     1726.70     24.94 o
  -2  17   7       37.45       27.05     13.36 o
  -1  17   7      674.59      709.71     20.09 o
   0  17   7      834.91      833.35     22.24 o
   1  17   7      126.29      134.79     16.99 o
  -5  18   7       19.79       17.72     17.13 o
  -4  18   7      271.69      223.86     22.33 o
  -3  18   7      727.25      777.41     29.42 o
  -2  18   7     1464.80     1483.75     25.26 o
  -1  18   7       79.09       54.53     13.86 o
  -6 -17   8      399.96      383.33     20.68 o
  -5 -17   8     1423.28     1569.63     30.81 o
  -4 -17   8      486.47      467.50     20.00 o
  -3 -17   8       29.35       12.53     19.69 o
  -2 -17   8      486.65      463.28     17.90 o
  -1 -17   8     1538.93     1530.26     27.59 o
   0 -17   8      129.00       99.92     15.92 o
  -7 -16   8      120.45      135.69     18.99 o
  -6 -16   8      496.75      522.84     20.54 o
  -5 -16   8       75.51       68.89     17.77 o
  -4 -16   8      614.04      615.88     19.65 o
  -3 -16   8      172.18      177.95     14.94 o
  -2 -16   8      288.62      293.47     16.28 o
  -1 -16   8       70.97       46.39     16.07 o
   0 -16   8      497.02      441.24     19.06 o
   1 -16   8      121.25      118.52     17.14 o
  -8 -15   8      157.75      147.94     17.14 o
  -7 -15   8       91.04       67.74     14.75 o
  -6 -15   8      443.39      390.19     18.91 o
  -5 -15   8     1293.48     1285.73     27.89 o
  -4 -15   8     1411.18     1431.43     25.14 o
  -3 -15   8       56.84       37.49     14.96 o
  -2 -15   8      311.22      331.03     21.99 o
  -1 -15   8      555.27      534.97     14.18 o
   0 -15   8      714.96      713.47     21.33 o
   1 -15   8      714.42      669.14     32.18 o
   2 -15   8       76.92       86.42     17.29 o
  -9 -14   8       16.55        4.55      8.29 o
  -8 -14   8      276.64      288.54     14.00 o
  -7 -14   8      164.15      149.41     20.94 o
  -6 -14   8      216.74      209.08     21.03 o
  -5 -14   8      186.64      166.31     15.56 o
  -4 -14   8      169.50      149.22     14.41 o
  -3 -14   8      116.95       84.99     12.68 o
  -2 -14   8       58.50       61.98     10.85 o
  -1 -14   8       57.82       54.18      9.61 o
   0 -14   8      506.99      515.23     19.19 o
   1 -14   8       24.04       31.16     17.36 o
   2 -14   8      125.14      133.24     16.82 o
   3 -14   8      213.77      218.17     16.78 o
 -10 -13   8      337.43      342.40     19.11 o
  -9 -13   8      298.57      318.95     17.33 o
  -8 -13   8      116.76      118.11     12.23 o
  -7 -13   8      745.25      730.14     17.58 o
  -6 -13   8     1217.26     1182.96     32.90 o
  -5 -13   8      615.71      589.51     18.46 o
  -4 -13   8      570.86      562.15     26.35 o
  -3 -13   8       78.88       62.73     13.77 o
  -2 -13   8      265.27      292.03     11.38 o
  -1 -13   8     2295.02     2313.69     22.04 o
   0 -13   8        3.96        0.97      5.48 o
   1 -13   8      135.91      131.49     14.30 o
   2 -13   8        5.57       -1.13      4.08 o
   3 -13   8      919.97      949.99     23.91 o
   4 -13   8      406.98      409.59     19.22 o
 -10 -12   8      177.82      179.31     17.14 o
  -9 -12   8      116.97       94.48     14.78 o
  -8 -12   8       95.41       66.93     11.47 o
  -7 -12   8      136.59      137.65     10.81 o
  -6 -12   8      157.90      152.84     10.43 o
  -5 -12   8      404.46      405.92     26.21 o
  -4 -12   8      262.06      259.33     14.14 o
  -3 -12   8      754.30      724.59     17.37 o
  -2 -12   8     1150.93     1136.19     16.45 o
  -1 -12   8      142.73      127.41     10.13 o
   0 -12   8     1077.88     1072.78     32.74 o
   1 -12   8       39.41       21.39     21.29 o
   2 -12   8      610.66      634.33     18.95 o
   3 -12   8      280.51      285.51     17.70 o
   4 -12   8      827.98      807.14     22.54 o
 -11 -11   8      232.06      228.70     18.19 o
 -10 -11   8      718.18      684.59     34.12 o
  -9 -11   8      784.97      766.81     20.50 o
  -8 -11   8       80.76       69.90     11.53 o
  -7 -11   8      262.79      288.01     11.66 o
  -6 -11   8     1393.58     1414.12     17.47 o
  -5 -11   8      761.53      751.74     13.12 o
  -4 -11   8      388.07      354.97     17.73 o
  -3 -11   8      317.20      301.10     14.13 o
  -2 -11   8     1065.08     1086.89     23.10 o
  -1 -11   8     2453.14     2489.82     48.10 o
   0 -11   8      102.43      104.99      9.55 o
   1 -11   8      214.75      222.12     14.25 o
   2 -11   8       82.64       75.06     15.65 o
   3 -11   8     3373.01     3417.92     36.17 o
   4 -11   8      801.94      832.65     23.01 o
   5 -11   8      516.07      520.03     21.61 o
 -11 -10   8      342.17      343.15     18.23 o
 -10 -10   8      306.19      321.27     17.75 o
  -9 -10   8      508.84      510.70     17.48 o
  -8 -10   8      336.11      332.43     12.17 o
  -7 -10   8     1973.37     1923.13     28.27 o
  -6 -10   8     1564.07     1603.47     17.76 o
  -5 -10   8      887.56      939.71     13.52 o
  -4 -10   8       89.69       91.88      6.58 o
  -3 -10   8      675.21      639.38     11.40 o
  -2 -10   8      896.78      873.67     14.20 o
  -1 -10   8       34.49       19.74      7.41 o
   0 -10   8     2385.35     2403.88     45.68 o
   1 -10   8      125.31      124.73      9.39 o
   2 -10   8     1343.37     1324.49     23.49 o
   3 -10   8      289.67      260.31     15.88 o
   4 -10   8      454.71      476.22     26.76 o
   5 -10   8      221.85      200.14     17.25 o
 -12  -9   8      166.51      175.85     18.94 o
 -11  -9   8       71.33       55.23     15.75 o
 -10  -9   8     2061.18     2127.07     29.54 o
  -9  -9   8     1508.57     1468.74     45.61 o
  -8  -9   8      111.32      101.20     10.72 o
  -7  -9   8      697.27      738.47     16.03 o
  -6  -9   8     1459.83     1510.57     14.55 o
  -5  -9   8      510.70      509.89      9.50 o
  -4  -9   8      145.81      136.74      6.67 o
  -3  -9   8      129.58      140.83      5.89 o
  -2  -9   8      835.84      819.11     11.88 o
  -1  -9   8     1894.07     1841.69     33.04 o
   0  -9   8       55.70       56.93      9.94 o
   1  -9   8      572.25      565.29     11.94 o
   2  -9   8      550.71      549.88     24.01 o
   3  -9   8     1814.21     1852.44     39.36 o
   4  -9   8       93.21      102.79     14.70 o
   5  -9   8      304.11      306.62     16.90 o
   6  -9   8      252.89      287.74     18.94 o
 -12  -8   8       26.91       21.38     15.00 o
 -11  -8   8     1397.84     1432.11     26.39 o
 -10  -8   8      869.62      858.03     20.91 o
  -9  -8   8      139.43      140.18     16.60 o
  -8  -8   8      274.10      280.80     10.93 o
  -7  -8   8     1573.09     1619.00     19.03 o
  -6  -8   8     2759.73     2687.83     33.65 o
  -5  -8   8      587.54      601.21     11.47 o
  -4  -8   8     1510.19     1507.21     15.59 o
  -3  -8   8      821.97      844.00     12.02 o
  -2  -8   8     1864.49     1786.86     13.62 o
  -1  -8   8      122.66      142.52      6.28 o
   0  -8   8       15.67       19.74      9.60 o
   1  -8   8      551.07      554.15     14.06 o
   2  -8   8     1037.20     1023.95     16.29 o
   3  -8   8      178.28      160.27     14.05 o
   4  -8   8      374.01      392.16     17.02 o
   5  -8   8       69.30       80.65     15.74 o
   6  -8   8      769.88      789.71     31.79 o
 -12  -7   8        5.76        0.20      3.98 o
 -11  -7   8      104.31       94.60     15.85 o
 -10  -7   8     1197.61     1215.75     41.69 o
  -9  -7   8     1196.67     1156.70     17.58 o
  -8  -7   8      459.79      430.92     16.61 o
  -7  -7   8      355.49      310.09     10.63 o
  -6  -7   8     1658.04     1625.97     16.82 o
  -5  -7   8     2502.72     2426.72     18.93 o
  -4  -7   8      517.23      503.75     10.41 o
  -3  -7   8      371.00      378.27      8.89 o
  -2  -7   8     1112.61     1112.42     11.10 o
  -1  -7   8     3585.99     3500.33     30.72 o
   0  -7   8      735.16      737.73     12.24 o
   1  -7   8      384.14      395.14     10.31 o
   2  -7   8      213.29      220.16      9.99 o
   3  -7   8      710.11      676.91     18.21 o
   4  -7   8      608.25      586.80     18.01 o
   5  -7   8      182.41      153.31     15.59 o
   6  -7   8      284.75      305.61     29.21 o
 -12  -6   8       89.22       93.60     14.18 o
 -11  -6   8       55.10       70.76     13.87 o
 -10  -6   8      581.25      553.74     14.30 o
  -9  -6   8      171.59      165.99     14.12 o
  -8  -6   8      504.13      490.90     15.89 o
  -7  -6   8      596.52      610.74     11.93 o
  -6  -6   8     1240.34     1191.35     14.36 o
  -5  -6   8      131.96      132.55      8.27 o
  -4  -6   8      381.66      366.19     11.31 o
  -3  -6   8      321.08      317.95      8.72 o
  -2  -6   8      954.30      952.56     12.39 o
  -1  -6   8      940.01      897.11      9.91 o
   0  -6   8      338.41      317.44      7.03 o
   1  -6   8      128.99      124.66      8.11 o
   2  -6   8     1221.89     1229.64     15.05 o
   3  -6   8       14.50        9.85     11.90 o
   4  -6   8       82.87       84.68     13.33 o
   5  -6   8      133.27      140.06     15.21 o
   6  -6   8      243.53      223.63     17.40 o
 -13  -5   8      347.09      337.68     18.68 o
 -12  -5   8       87.42       89.58     16.15 o
 -11  -5   8      153.77      117.90     13.03 o
 -10  -5   8      200.09      205.56     11.48 o
  -9  -5   8     1643.64     1544.19     23.34 o
  -8  -5   8      962.53      957.17     18.47 o
  -7  -5   8      307.16      298.84      9.51 o
  -6  -5   8     1015.66      965.14     12.93 o
  -5  -5   8     1041.94      966.70     12.34 o
  -4  -5   8      651.76      630.35     10.42 o
  -3  -5   8       92.45      106.32      6.80 o
  -2  -5   8      392.57      355.19      8.35 o
  -1  -5   8     2445.95     2399.40     14.57 o
   0  -5   8      908.07      892.23      9.71 o
   1  -5   8      373.08      372.86      7.43 o
   2  -5   8     1522.89     1515.90     16.14 o
   3  -5   8      789.45      828.95     11.47 o
   4  -5   8      891.76      864.91     14.89 o
   5  -5   8      134.25      108.33     15.14 o
   6  -5   8       62.51       38.89     14.39 o
   7  -5   8      147.16      187.62     18.75 o
 -13  -4   8       49.28       43.05     17.12 o
 -12  -4   8       43.59       37.71     16.78 o
 -11  -4   8       75.05       79.00     16.36 o
 -10  -4   8      274.60      270.40     14.82 o
  -9  -4   8      164.42      168.63     13.11 o
  -8  -4   8      862.09      816.84     20.49 o
  -7  -4   8      599.32      582.83     11.24 o
  -6  -4   8       90.55       72.36      7.16 o
  -5  -4   8     1433.61     1447.53     20.89 o
  -4  -4   8      349.92      327.97      8.24 o
  -3  -4   8       90.93       91.91      6.60 o
  -2  -4   8     5157.29     5185.44     23.03 o
  -1  -4   8       31.82       25.02      6.28 o
   0  -4   8     1090.14     1082.21     10.52 o
   1  -4   8      640.11      642.92      8.07 o
   2  -4   8      407.77      418.27      7.61 o
   3  -4   8      109.12      108.50      7.27 o
   4  -4   8     1036.43     1075.07     15.78 o
   5  -4   8      482.38      479.24     13.17 o
   7  -4   8      167.47      160.62     16.52 o
 -13  -3   8      912.16      965.80     23.04 o
 -12  -3   8      168.72      153.09     12.32 o
 -11  -3   8      130.39      103.02     13.31 o
 -10  -3   8      533.55      492.89     16.08 o
  -9  -3   8     1006.72     1016.42     19.09 o
  -8  -3   8     1073.17     1066.94     18.52 o
  -7  -3   8      416.65      407.81     13.29 o
  -6  -3   8     2799.23     2642.19     18.05 o
  -5  -3   8     3713.48     3644.45     23.78 o
  -4  -3   8      367.52      347.23      8.92 o
  -3  -3   8      243.56      267.25      7.38 o
  -2  -3   8     1411.82     1303.91     12.56 o
  -1  -3   8     2617.87     2485.47     20.44 o
   0  -3   8      922.26      936.39      9.07 o
   1  -3   8     1364.72     1355.26     10.64 o
   2  -3   8      197.89      216.75      7.10 o
   3  -3   8     1689.72     1704.53     13.95 o
   4  -3   8      561.97      521.17     13.03 o
   5  -3   8      384.02      388.76     15.32 o
   6  -3   8       49.45       56.15     13.34 o
   7  -3   8      316.36      329.72     17.13 o
 -13  -2   8       88.86       97.46     14.91 o
 -12  -2   8      128.60      115.65     14.37 o
 -11  -2   8      378.60      403.92     16.22 o
 -10  -2   8     1914.85     1906.18     18.95 o
  -9  -2   8      377.13      397.98     10.21 o
  -8  -2   8     1298.82     1299.89     13.87 o
  -7  -2   8      900.47      852.88     10.79 o
  -6  -2   8      626.24      632.64      7.24 o
  -5  -2   8     1973.02     1869.61     16.52 o
  -4  -2   8      362.15      355.80      8.06 o
  -3  -2   8      425.40      409.95      8.21 o
  -2  -2   8     5096.77     5148.58     30.57 o
  -1  -2   8     1327.76     1249.17     11.06 o
   0  -2   8     2551.83     2472.25     14.84 o
   1  -2   8      417.68      399.72      7.90 o
   2  -2   8      477.06      468.59     10.23 o
   3  -2   8       29.59       25.53      6.52 o
   4  -2   8     3052.42     3055.37     59.70 o
   5  -2   8       29.13       18.04      8.33 o
   6  -2   8      255.69      279.10     18.48 o
   7  -2   8       47.49       51.18     15.89 o
 -13  -1   8      488.37      521.23     33.46 o
 -12  -1   8      590.84      605.90     14.50 o
 -11  -1   8      245.46      245.72     11.24 o
 -10  -1   8     1092.63     1138.28     15.62 o
  -9  -1   8     2742.66     2679.52     20.39 o
  -8  -1   8      411.84      413.24      9.72 o
  -7  -1   8      992.71     1001.47     11.46 o
  -6  -1   8     5493.77     5503.42     40.62 o
  -5  -1   8     7472.89     7369.49     40.55 o
  -4  -1   8     1251.56     1321.74     10.86 o
  -3  -1   8      393.65      387.17      7.87 o
  -2  -1   8     3929.84     3926.80     18.38 o
  -1  -1   8     4012.07     3949.24     20.20 o
   0  -1   8     1833.98     1879.39     13.01 o
   1  -1   8      634.89      636.84      9.21 o
   2  -1   8     1998.64     2025.51     15.11 o
   3  -1   8     3087.51     3056.40     29.00 o
   4  -1   8       23.30       23.62      5.92 o
   5  -1   8      576.54      585.54     13.20 o
   6  -1   8      495.83      490.40     13.49 o
   7  -1   8     1617.76     1756.95     26.77 o
 -13   0   8     1117.49     1141.22     24.33 o
 -12   0   8        2.23       12.78      9.50 o
 -11   0   8     1537.38     1619.61     23.70 o
 -10   0   8      676.77      669.72     13.07 o
  -9   0   8      133.44      161.31      8.97 o
  -8   0   8      897.09      855.91     18.16 o
  -7   0   8      362.75      381.75      8.81 o
  -6   0   8     7798.23     7718.70     26.92 o
  -5   0   8      462.87      455.83      6.16 o
  -4   0   8      332.25      297.97      5.16 o
  -3   0   8      138.01      117.63      5.65 o
  -2   0   8     2695.35     2647.44     16.13 o
  -1   0   8       63.98       67.71      6.48 o
   0   0   8     2049.81     1952.22     18.25 o
   1   0   8      640.95      614.29      9.14 o
   2   0   8      243.54      242.53      7.63 o
   3   0   8      238.74      229.77      7.98 o
   4   0   8     1084.11     1062.00     16.09 o
   5   0   8      208.32      202.68      9.26 o
   6   0   8     1341.81     1436.32     21.07 o
   7   0   8       13.40        8.90     18.48 o
 -13   1   8      419.50      474.98     19.37 o
 -12   1   8      578.40      594.90     14.37 o
 -11   1   8      241.61      239.88     11.25 o
 -10   1   8     1259.82     1256.35     18.71 o
  -9   1   8     2894.13     2818.58     30.26 o
  -8   1   8      410.22      414.22     10.07 o
  -7   1   8     1021.48     1015.47     12.29 o
  -6   1   8     5451.01     5468.43     23.65 o
  -5   1   8     7776.27     7559.38     25.39 o
  -4   1   8     1298.30     1372.13     10.52 o
  -3   1   8      391.82      408.67      7.28 o
  -2   1   8     3887.31     3981.28     28.82 o
  -1   1   8     4112.76     4129.50     29.00 o
   0   1   8     1706.91     1781.82     25.40 o
   1   1   8      580.26      579.49      8.74 o
   2   1   8     2085.41     2109.61     14.99 o
   3   1   8     2939.71     2939.58     37.58 o
   4   1   8        5.32        0.11      4.01 o
   5   1   8      519.65      541.58     21.27 o
   6   1   8      496.30      492.11     17.84 o
   7   1   8     1633.29     1794.37     38.76 o
 -13   2   8       71.57       59.29     15.89 o
 -12   2   8      102.35       89.07     14.65 o
 -11   2   8      331.74      352.39     11.99 o
 -10   2   8     1886.03     1893.19     18.67 o
  -9   2   8      341.80      373.93     10.66 o
  -8   2   8     1337.60     1316.86     23.22 o
  -7   2   8      839.50      793.28     11.44 o
  -6   2   8      785.95      787.58     10.94 o
  -5   2   8     1931.11     1874.79     38.66 o
  -4   2   8      459.46      450.20      5.68 o
  -3   2   8      374.69      362.82      6.68 o
  -2   2   8     4970.95     5054.97     48.40 o
  -1   2   8     1311.64     1251.71     12.43 o
   0   2   8     2430.01     2357.67     40.46 o
   1   2   8      403.30      395.98      9.11 o
   2   2   8      318.60      324.82      7.83 o
   3   2   8       26.67       19.63      6.28 o
   4   2   8     2790.52     2752.73     45.51 o
   5   2   8       27.46       23.37     13.83 o
   6   2   8      247.00      282.72     15.56 o
   7   2   8       46.73       42.20     16.15 o
 -13   3   8      850.07      904.03     23.34 o
 -12   3   8      158.43      153.16     15.41 o
 -11   3   8      121.42      111.04      9.92 o
 -10   3   8      737.72      724.39     13.27 o
  -9   3   8     1184.04     1191.69     15.03 o
  -8   3   8     1080.04     1057.94     13.68 o
  -7   3   8      389.11      379.26     15.17 o
  -6   3   8     2628.41     2498.80     17.58 o
  -5   3   8     3183.49     3087.78     39.34 o
  -4   3   8      382.65      314.72     22.46 o
  -3   3   8      226.12      265.50      5.66 o
  -2   3   8     1299.01     1223.36     11.10 o
  -1   3   8     2552.69     2431.07     16.29 o
   0   3   8      950.70      971.51     16.25 o
   1   3   8     1323.41     1318.03     14.04 o
   2   3   8      142.79      155.80      6.76 o
   3   3   8     1558.07     1520.81     35.04 o
   4   3   8      558.59      527.62     16.08 o
   5   3   8      347.88      330.06     15.27 o
   6   3   8       57.63       70.15     14.72 o
   7   3   8      323.48      321.53     28.37 o
 -13   4   8       40.69       40.57     16.08 o
 -12   4   8       52.20       59.05     14.39 o
 -11   4   8       63.48       62.97     12.97 o
 -10   4   8      235.50      233.96     10.06 o
  -9   4   8      187.24      189.64      9.38 o
  -8   4   8      770.07      743.79     12.39 o
  -7   4   8      740.70      738.87     11.78 o
  -6   4   8       26.77       17.76      8.33 o
  -5   4   8     1379.74     1384.09     13.35 o
  -4   4   8      311.00      289.38     10.71 o
  -3   4   8      133.81      130.92      4.29 o
  -2   4   8     4850.27     5005.94     42.12 o
  -1   4   8       33.99       32.63     10.22 o
   0   4   8     1121.27     1145.82     13.31 o
   1   4   8      632.27      636.73     11.58 o
   2   4   8      568.50      573.43     10.23 o
   3   4   8      114.13      111.42     11.93 o
   4   4   8      956.58      990.37     19.12 o
   5   4   8      503.36      501.99     17.00 o
   6   4   8       18.17        2.43      8.63 o
   7   4   8      154.74      170.15     15.92 o
 -13   5   8      351.79      358.49     19.10 o
 -12   5   8       84.08       85.32     15.40 o
 -11   5   8      162.39      137.40     14.65 o
 -10   5   8      237.23      245.80     11.64 o
  -9   5   8     1486.36     1435.45     16.28 o
  -8   5   8      956.73      942.23     13.38 o
  -7   5   8      281.19      268.70      9.37 o
  -6   5   8     1075.79     1030.72     13.06 o
  -5   5   8      761.40      688.95     13.80 o
  -4   5   8      613.24      603.79     13.47 o
  -3   5   8       95.12      109.09      4.07 o
  -2   5   8      361.97      334.90      7.21 o
  -1   5   8     2724.95     2650.09     24.58 o
   0   5   8      822.46      812.13     10.96 o
   1   5   8      439.19      447.05     14.12 o
   2   5   8     1402.98     1431.32     18.68 o
   3   5   8      817.64      857.87     17.35 o
   4   5   8      946.57      945.60     20.02 o
   5   5   8      107.45      101.03     13.82 o
   6   5   8       53.16       58.85     14.77 o
   7   5   8       90.26       91.68     15.43 o
 -12   6   8      106.95      112.92     16.28 o
 -11   6   8       38.01       47.33     26.10 o
 -10   6   8      601.11      611.08     31.65 o
  -9   6   8      145.66      146.77      9.06 o
  -8   6   8      536.35      543.03     11.50 o
  -7   6   8      532.26      544.63     17.48 o
  -6   6   8     1042.29     1020.64     21.38 o
  -5   6   8      148.89      144.39     10.12 o
  -4   6   8      510.44      478.18     12.79 o
  -3   6   8      387.11      382.50     12.33 o
  -2   6   8      898.10      872.27     15.90 o
  -1   6   8      951.24      907.09     16.67 o
   0   6   8      437.56      410.17      8.93 o
   1   6   8      121.03      123.52      7.80 o
   2   6   8     1456.38     1495.95     28.74 o
   3   6   8        9.77        9.53     12.00 o
   4   6   8      129.42      134.17     12.87 o
   5   6   8      129.56      125.77     13.58 o
   6   6   8      266.17      251.00     17.11 o
 -12   7   8        2.91        2.05     56.93 o
 -11   7   8      111.29      111.28     15.13 o
 -10   7   8     1229.20     1221.81     22.08 o
  -9   7   8     1212.15     1206.06     28.51 o
  -8   7   8      450.63      444.74     15.58 o
  -7   7   8      394.56      366.07     10.55 o
  -6   7   8     1689.98     1681.52     28.59 o
  -5   7   8     2552.33     2470.31     22.90 o
  -4   7   8      501.15      472.88     12.87 o
  -3   7   8      336.91      337.11     13.24 o
  -2   7   8     1259.25     1238.20     18.74 o
  -1   7   8     3821.74     3673.77     29.55 o
   0   7   8      654.31      660.07     25.79 o
   1   7   8      420.97      440.37     16.60 o
   2   7   8      191.38      186.16     11.43 o
   3   7   8      891.86      916.72     18.33 o
   4   7   8      619.14      646.51     27.86 o
   5   7   8      217.71      218.49     15.67 o
   6   7   8      295.95      325.65     17.45 o
 -12   8   8       23.27       23.31     16.47 o
 -11   8   8     1453.76     1480.00     28.78 o
 -10   8   8      809.95      772.88     21.99 o
  -9   8   8      135.51      136.83      9.76 o
  -8   8   8      259.80      259.24     10.08 o
  -7   8   8     1672.66     1707.48     17.28 o
  -6   8   8     2833.75     2729.03     49.16 o
  -5   8   8      624.58      654.91     14.44 o
  -4   8   8     1506.06     1492.14     19.51 o
  -3   8   8      917.98      924.47     16.94 o
  -2   8   8     1718.40     1636.70     21.51 o
  -1   8   8      122.70      124.44     11.55 o
   0   8   8       31.40       25.41     13.62 o
   1   8   8      528.85      536.14     11.45 o
   2   8   8     1172.63     1186.18     22.28 o
   3   8   8      183.09      172.58     12.22 o
   4   8   8      399.68      415.53     16.37 o
   5   8   8       62.18       68.02     13.52 o
   6   8   8      809.29      844.86     22.55 o
 -12   9   8      178.58      178.43     17.26 o
 -11   9   8       63.11       39.28     15.42 o
 -10   9   8     2126.70     2230.77     28.62 o
  -9   9   8     1494.80     1466.10     23.28 o
  -8   9   8      112.87      117.28      9.30 o
  -7   9   8      699.97      725.71     17.36 o
  -6   9   8     1446.84     1490.07     18.39 o
  -5   9   8      619.11      594.98     21.50 o
  -4   9   8      174.01      173.41     11.63 o
  -3   9   8      117.50      111.31     11.34 o
  -2   9   8      789.18      763.61     16.85 o
  -1   9   8     1947.97     1874.94     47.73 o
   0   9   8       69.97       60.17     13.05 o
   1   9   8      494.20      474.87     16.78 o
   2   9   8      591.85      613.63     15.59 o
   3   9   8     1976.50     2132.16     25.99 o
   4   9   8      107.56       92.83     14.09 o
   5   9   8      324.70      285.12     16.95 o
   6   9   8      240.28      258.34     17.77 o
 -11  10   8      410.81      415.09     18.40 o
 -10  10   8      337.40      359.05     17.13 o
  -9  10   8      513.45      513.39     17.37 o
  -8  10   8      350.76      357.58     11.12 o
  -7  10   8     1933.90     1901.59     32.79 o
  -6  10   8     1731.46     1685.94     23.09 o
  -5  10   8      828.18      868.56     34.20 o
  -4  10   8       91.29       93.58     11.29 o
  -3  10   8      653.28      615.50     15.98 o
  -2  10   8      900.60      894.15     17.66 o
  -1  10   8       35.21       24.54     12.48 o
   0  10   8     2249.73     2205.29     26.68 o
   1  10   8      111.72      124.07     13.95 o
   2  10   8     1323.62     1295.82     34.24 o
   3  10   8      300.16      296.93     14.58 o
   4  10   8      485.61      522.78     22.36 o
   5  10   8      201.58      187.49     15.76 o
 -11  11   8      218.46      197.69     17.41 o
 -10  11   8      748.16      723.64     20.03 o
  -9  11   8      825.97      800.78     20.02 o
  -8  11   8       74.92       62.72     13.79 o
  -7  11   8      265.94      274.19     14.39 o
  -6  11   8     1282.25     1320.70     28.91 o
  -5  11   8      965.17      913.38     16.66 o
  -4  11   8      419.64      403.30     13.89 o
  -3  11   8      287.80      285.55     13.35 o
  -2  11   8     1035.99     1019.38     19.39 o
  -1  11   8     2248.32     2274.85     60.51 o
   0  11   8      137.01      122.25     13.80 o
   1  11   8      199.51      198.26     15.91 o
   2  11   8       86.30       91.25     21.18 o
   4  11   8      766.46      763.08     32.60 o
   5  11   8      510.59      515.85     28.79 o
 -10  12   8      181.87      174.80     15.99 o
  -9  12   8      106.34       79.19     15.64 o
  -8  12   8       89.05       73.48     14.81 o
  -7  12   8       81.93       85.21     14.00 o
  -6  12   8      142.52      141.70     13.30 o
  -5  12   8      392.80      397.76     21.07 o
  -4  12   8      217.25      217.48     12.89 o
  -3  12   8      706.74      708.69     27.68 o
  -2  12   8     1007.10      980.79     19.90 o
  -1  12   8      151.59      152.65     13.36 o
   0  12   8     1135.14     1076.44     26.01 o
   1  12   8       35.83       19.10     21.89 o
   2  12   8      580.96      629.60     29.23 o
   3  12   8      271.24      291.92     25.08 o
   4  12   8      774.91      780.99     31.83 o
 -10  13   8      246.31      234.83     17.48 o
  -9  13   8      251.67      278.09     16.16 o
  -8  13   8      103.61      101.93     15.34 o
  -7  13   8      693.46      657.32     27.09 o
  -6  13   8     1133.67     1097.03     21.58 o
  -5  13   8      526.87      538.13     14.97 o
  -4  13   8      584.28      600.89     16.54 o
  -3  13   8       81.01       62.84     12.58 o
  -2  13   8      244.07      263.38     14.85 o
  -1  13   8     2209.03     2196.33     27.71 o
   0  13   8        2.90       -1.12      2.50 o
   1  13   8      134.81      129.33     14.99 o
   2  13   8       17.17        8.03     32.58 o
   3  13   8      968.28     1031.05     35.94 o
   4  13   8      438.70      427.59     31.33 o
  -9  14   8       10.14       -3.45      8.20 o
  -8  14   8      214.86      232.47     15.45 o
  -7  14   8      162.89      162.74     15.79 o
  -6  14   8      228.49      251.24     15.81 o
  -5  14   8      183.66      149.62     19.46 o
  -4  14   8      105.42       90.92     12.00 o
  -3  14   8      125.53      124.04     13.40 o
  -2  14   8       30.18       13.76     16.72 o
  -1  14   8       56.43       50.26     14.47 o
   0  14   8      590.38      592.31     19.38 o
   1  14   8       25.70        8.24     17.70 o
   2  14   8      182.45      190.65     18.46 o
   3  14   8      212.39      213.58     26.70 o
  -8  15   8      151.73      139.88     15.34 o
  -7  15   8       69.41       80.78     14.31 o
  -6  15   8      435.55      386.32     16.81 o
  -5  15   8     1356.31     1304.07     32.48 o
  -4  15   8     1379.53     1390.86     65.16 o
  -3  15   8       48.26       32.54     13.51 o
  -2  15   8      386.79      368.82     23.49 o
  -1  15   8      670.12      653.21     19.64 o
   0  15   8      704.23      672.80     20.11 o
   1  15   8      733.22      709.36     21.79 o
   2  15   8       77.98       79.16     18.41 o
  -7  16   8      148.14      173.47     16.36 o
  -6  16   8      503.75      531.96     19.53 o
  -5  16   8       78.24       87.73     19.25 o
  -4  16   8      690.12      661.85     27.38 o
  -3  16   8      199.04      212.22     14.84 o
  -2  16   8      333.51      329.70     17.07 o
  -1  16   8       72.24       54.93     16.10 o
   0  16   8      384.83      342.38     18.86 o
   1  16   8      127.15      113.05     16.55 o
  -6  17   8      440.59      422.40     18.59 o
  -5  17   8     1572.54     1720.34     28.06 o
  -4  17   8      470.72      435.66     26.16 o
  -3  17   8       29.95        5.64     12.11 o
  -2  17   8      498.42      477.93     18.39 o
  -1  17   8     1454.66     1426.32     26.53 o
   0  17   8      115.17       75.50     17.07 o
  -6 -16   9      118.20      110.30     17.21 o
  -5 -16   9      189.58      179.96     17.40 o
  -4 -16   9      295.24      296.23     18.55 o
  -3 -16   9     1009.58     1121.61     23.91 o
  -2 -16   9      111.93      114.82     14.80 o
  -1 -16   9      293.98      297.20     18.29 o
  -8 -15   9       56.89       64.68     16.56 o
  -7 -15   9      173.66      178.08     16.62 o
  -6 -15   9       45.72       39.22     19.98 o
  -5 -15   9       81.39       58.57     15.70 o
  -4 -15   9      220.17      231.90     16.08 o
  -3 -15   9       12.54       13.03     16.07 o
  -2 -15   9      189.49      169.49     14.92 o
  -1 -15   9       38.70       54.02     15.77 o
   0 -15   9       53.85       50.30     14.27 o
   1 -15   9       97.03       68.85     17.87 o
  -8 -14   9     1125.77     1131.28     25.63 o
  -7 -14   9      116.13      129.20     17.65 o
  -6 -14   9      194.81      193.09     17.44 o
  -5 -14   9      439.59      443.81     18.17 o
  -4 -14   9      466.87      480.11     17.98 o
  -3 -14   9      349.64      357.17     16.60 o
  -2 -14   9       26.51       24.67     13.08 o
  -1 -14   9      377.44      362.09     12.84 o
   0 -14   9      295.64      302.21     17.65 o
   1 -14   9      465.70      463.39     18.83 o
   2 -14   9       14.71        5.15     98.52 o
  -9 -13   9      389.72      409.06     15.31 o
  -8 -13   9        8.14       12.89     15.33 o
  -7 -13   9      381.95      340.42     17.50 o
  -6 -13   9      323.27      302.73     20.48 o
  -5 -13   9      321.91      317.36     22.07 o
  -4 -13   9       28.32       29.51     16.08 o
  -2 -13   9        5.89        5.52      9.02 o
  -1 -13   9      504.24      482.61     20.72 o
   0 -13   9      218.59      185.11     16.57 o
   1 -13   9      612.01      569.45     20.30 o
   2 -13   9      106.26      116.21     18.89 o
   3 -13   9      386.17      425.11     20.18 o
 -10 -12   9      196.45      182.07     17.69 o
  -9 -12   9      231.00      238.23     16.50 o
  -8 -12   9      674.95      659.82     15.68 o
  -7 -12   9       93.29       82.90     11.16 o
  -6 -12   9      464.37      407.75     17.67 o
  -5 -12   9      242.28      229.21     15.22 o
  -4 -12   9     2463.95     2464.35     32.64 o
  -3 -12   9      187.30      172.42     16.68 o
  -2 -12   9      622.35      594.49     14.05 o
  -1 -12   9      299.69      312.62     12.12 o
   0 -12   9     2180.51     2243.46     35.50 o
   1 -12   9      709.27      750.41     21.27 o
   2 -12   9      150.28      134.31     15.87 o
   3 -12   9       97.32       71.46     17.05 o
 -10 -11   9      115.66       94.03     16.00 o
  -9 -11   9      641.63      643.59     25.93 o
  -8 -11   9       81.05       74.28     10.93 o
  -7 -11   9       26.95       36.35     10.75 o
  -6 -11   9       79.08       71.46      9.49 o
  -5 -11   9     1105.42     1101.77     29.54 o
  -4 -11   9      116.76      108.82     12.58 o
  -3 -11   9     2241.43     2266.80     31.72 o
  -2 -11   9       74.57       63.19      9.96 o
  -1 -11   9     1806.56     1802.46     22.52 o
   0 -11   9       75.40       73.81      9.19 o
   1 -11   9      720.09      729.95     19.87 o
   2 -11   9     1226.21     1223.66     24.71 o
   3 -11   9      732.27      748.29     22.59 o
   4 -11   9      520.63      545.19     21.70 o
 -11 -10   9       67.29       53.71     18.09 o
 -10 -10   9       30.82       18.59     15.74 o
  -9 -10   9      656.21      648.83     19.39 o
  -8 -10   9     2230.49     2296.56     34.31 o
  -7 -10   9      354.59      356.69     12.48 o
  -6 -10   9       37.54       26.91      9.92 o
  -5 -10   9      274.96      262.16      8.61 o
  -4 -10   9     2766.29     2819.08     54.99 o
  -3 -10   9     1399.31     1395.80     20.97 o
  -2 -10   9      109.46      115.26      9.67 o
  -1 -10   9      602.34      591.51     18.19 o
   0 -10   9     2250.92     2299.23     41.48 o
   1 -10   9      995.07     1025.99     23.44 o
   2 -10   9      475.86      457.87     17.86 o
   3 -10   9       10.84       11.35     19.66 o
   4 -10   9     1085.34     1098.60     24.87 o
 -11  -9   9      263.50      241.38     18.06 o
 -10  -9   9       67.77       68.79     16.53 o
  -9  -9   9     1322.40     1342.02     27.40 o
  -8  -9   9       16.17       12.41      9.09 o
  -7  -9   9     2532.82     2534.12     26.08 o
  -6  -9   9      238.14      231.45      8.76 o
  -5  -9   9     1094.64     1099.61     15.02 o
  -4  -9   9      295.56      301.32     10.12 o
  -3  -9   9      765.93      744.39     12.12 o
  -2  -9   9      156.50      135.26     17.69 o
  -1  -9   9     1658.36     1621.75     18.03 o
   0  -9   9        0.64       -2.09      4.78 o
   1  -9   9      193.14      189.98     10.21 o
   2  -9   9      340.11      317.62     16.56 o
   3  -9   9      566.81      584.26     20.00 o
   4  -9   9       36.19       18.25     15.19 o
   5  -9   9      359.24      357.96     19.57 o
 -12  -8   9      961.71     1049.51     32.79 o
 -11  -8   9      149.92      131.33     16.49 o
 -10  -8   9      171.96      146.47     16.01 o
  -9  -8   9      617.80      576.26     14.69 o
  -8  -8   9     2301.61     2360.79     26.55 o
  -7  -8   9      490.24      493.80     12.67 o
  -6  -8   9      586.94      572.96     12.39 o
  -5  -8   9      247.94      209.28      9.51 o
  -4  -8   9     4022.87     3978.78     56.55 o
  -3  -8   9     1353.62     1402.04     16.47 o
  -2  -8   9      372.65      377.78      9.26 o
  -1  -8   9      922.24      905.75     14.23 o
   0  -8   9     2983.76     3011.56     36.90 o
   1  -8   9      386.03      388.37     11.62 o
   2  -8   9      444.45      423.05     16.60 o
   3  -8   9      375.84      378.08     19.26 o
   4  -8   9     1323.68     1330.07     25.43 o
   5  -8   9      415.34      400.83     21.35 o
 -12  -7   9       73.74       91.54     30.33 o
 -11  -7   9      190.36      163.73     16.40 o
 -10  -7   9       59.40       41.68     13.52 o
  -9  -7   9      702.05      719.67     15.70 o
  -8  -7   9       47.88       41.93     11.78 o
  -7  -7   9      529.00      514.47     12.43 o
  -6  -7   9      178.97      153.13      9.34 o
  -5  -7   9      119.84      113.08      8.71 o
  -4  -7   9      972.78      967.19     14.27 o
  -3  -7   9     1374.60     1372.84     14.71 o
  -2  -7   9       53.80       48.38      7.26 o
  -1  -7   9      868.31      827.69     10.42 o
   0  -7   9      154.89      152.84      9.05 o
   1  -7   9      698.79      715.13     21.67 o
   2  -7   9      101.04       94.55      9.14 o
   3  -7   9     1563.10     1540.12     24.69 o
   4  -7   9       68.75       39.99     14.58 o
   5  -7   9      108.58      123.19     15.06 o
 -12  -6   9      357.64      368.76     22.26 o
 -11  -6   9      259.95      258.54     13.73 o
 -10  -6   9       71.78       61.85     12.16 o
  -9  -6   9      421.99      426.67     16.26 o
  -8  -6   9     3559.02     3558.73     37.13 o
  -7  -6   9      234.31      223.25     12.47 o
  -6  -6   9      856.42      845.17     13.31 o
  -5  -6   9     1149.27     1180.48     14.41 o
  -4  -6   9      651.70      668.77     11.36 o
  -3  -6   9      425.97      411.12     10.23 o
  -2  -6   9      343.58      337.79      9.50 o
  -1  -6   9      103.48       89.75      6.19 o
   0  -6   9     1888.10     1922.11     18.32 o
   1  -6   9     2393.53     2361.15     30.97 o
   2  -6   9       17.09       19.24      8.89 o
   3  -6   9      189.73      177.12     13.32 o
   4  -6   9      845.76      818.51     20.27 o
   5  -6   9      210.36      200.09     16.26 o
 -12  -5   9       22.82       11.53     21.82 o
 -11  -5   9       53.40       38.16     13.58 o
 -10  -5   9      424.42      391.61     16.09 o
  -9  -5   9      790.20      750.16     37.30 o
  -8  -5   9       28.54       19.16     10.25 o
  -7  -5   9      183.05      182.90      9.41 o
  -6  -5   9     1278.12     1288.27     14.80 o
  -5  -5   9       49.14       40.73      7.45 o
  -4  -5   9      517.15      516.10     10.18 o
  -3  -5   9     1025.29     1062.08     12.65 o
  -2  -5   9       10.98        8.50      9.89 o
  -1  -5   9      316.05      293.83      8.82 o
   0  -5   9       39.48       45.07      6.07 o
   1  -5   9      572.30      563.83     11.98 o
   2  -5   9     1003.28      991.54     14.59 o
   3  -5   9      389.57      389.39     11.67 o
   4  -5   9      286.11      281.25     11.74 o
   5  -5   9      101.14      110.06     14.96 o
   6  -5   9       13.34        1.34      4.92 o
 -13  -4   9      121.98      115.26     17.72 o
 -12  -4   9      192.23      187.67     13.87 o
 -11  -4   9      703.17      669.22     24.31 o
 -10  -4   9      365.67      353.03     16.88 o
  -9  -4   9      819.81      767.35     18.32 o
  -8  -4   9     1823.16     1751.98     23.52 o
  -7  -4   9       19.97       19.87      9.30 o
  -6  -4   9     2611.25     2616.22     19.21 o
  -5  -4   9     2459.20     2394.54     24.22 o
  -4  -4   9     2027.42     1984.91     16.17 o
  -3  -4   9      418.68      401.30     15.59 o
  -2  -4   9      163.31      167.38      7.54 o
  -1  -4   9      491.64      469.32      8.74 o
   0  -4   9     1367.16     1332.52     12.19 o
   1  -4   9      455.50      436.76      9.75 o
   2  -4   9      138.76      127.08      7.84 o
   3  -4   9       17.27       16.77      7.88 o
   4  -4   9      576.95      576.13     13.83 o
   5  -4   9      704.31      723.93     15.37 o
   6  -4   9      298.44      302.34     17.61 o
 -13  -3   9      147.51      166.95     14.21 o
 -12  -3   9      137.57      121.54     15.47 o
 -11  -3   9      226.51      209.20     15.71 o
 -10  -3   9       16.36       11.98     14.99 o
  -9  -3   9      436.35      451.58     15.95 o
  -8  -3   9       11.45        0.62      2.99 o
  -7  -3   9      125.13      124.68      8.07 o
  -6  -3   9      968.24      951.60     14.30 o
  -5  -3   9     2560.23     2512.44     33.29 o
  -4  -3   9      376.87      383.48      8.89 o
  -3  -3   9     2632.58     2684.61     44.55 o
  -2  -3   9      138.88      141.34      8.90 o
  -1  -3   9     2916.94     2825.83     35.26 o
   0  -3   9       84.27       90.38      5.85 o
   1  -3   9      474.50      470.52     12.91 o
   2  -3   9      723.67      733.49     14.41 o
   3  -3   9      706.21      690.22     13.90 o
   4  -3   9      360.42      356.86     12.46 o
   5  -3   9      331.39      340.34     12.79 o
   6  -3   9      390.61      390.55     18.04 o
 -13  -2   9      592.57      645.77     17.46 o
 -12  -2   9      710.54      715.70     20.28 o
 -11  -2   9      137.97      132.23     14.45 o
 -10  -2   9       51.43       40.10     13.34 o
  -9  -2   9       29.91       23.63     11.98 o
  -8  -2   9     5984.42     5980.52     39.12 o
  -7  -2   9      595.54      625.76     12.68 o
  -6  -2   9       63.11       63.84      6.74 o
  -5  -2   9      788.85      764.84     12.26 o
  -4  -2   9     4444.33     4337.75     43.66 o
  -3  -2   9     1165.94     1108.27     19.08 o
  -2  -2   9     1330.45     1303.59     19.35 o
  -1  -2   9      189.52      178.24      6.95 o
   0  -2   9     4666.08     4576.82     40.33 o
   1  -2   9     2207.11     2195.53     28.85 o
   2  -2   9      223.59      226.84      8.04 o
   3  -2   9      326.79      322.65     11.91 o
   4  -2   9     1474.68     1486.46     34.55 o
   5  -2   9      467.87      521.41     14.08 o
   6  -2   9        2.06        0.04      5.81 o
 -13  -1   9      796.00      837.69     21.45 o
 -12  -1   9       63.16       83.24     15.03 o
 -11  -1   9     1132.63     1115.98     21.68 o
 -10  -1   9      480.75      474.79     15.75 o
  -9  -1   9     1180.63     1187.97     20.35 o
  -8  -1   9       41.72       40.57     12.64 o
  -7  -1   9     1235.57     1239.27     19.04 o
  -6  -1   9      289.28      290.94      8.13 o
  -5  -1   9     2999.77     2868.78     24.27 o
  -4  -1   9      657.71      682.69      9.75 o
  -3  -1   9     1400.29     1387.03     16.21 o
  -2  -1   9      237.51      237.43      7.03 o
  -1  -1   9     2580.29     2557.14     25.90 o
   0  -1   9      112.09      113.55      6.72 o
   1  -1   9      138.33      123.15      7.12 o
   2  -1   9      743.20      738.29     10.80 o
   3  -1   9      100.90      101.82      7.63 o
   4  -1   9       68.99       70.84      9.96 o
   5  -1   9     1747.64     1796.46     50.20 o
   6  -1   9      454.04      489.55     14.50 o
 -13   0   9      992.33     1058.71     35.44 o
 -12   0   9     1132.87     1174.03     22.60 o
 -11   0   9       47.60       32.70     16.32 o
 -10   0   9      352.21      377.48     15.23 o
  -9   0   9      398.77      417.20     10.74 o
  -8   0   9     4475.94     4414.39     24.18 o
  -7   0   9       32.38       23.76      6.36 o
  -6   0   9      164.45      167.48      5.26 o
  -5   0   9        4.37        9.15      4.06 o
  -4   0   9     9213.14     9308.74    104.57 o
  -3   0   9      760.65      701.59      9.87 o
  -2   0   9        7.49        2.93      4.76 o
  -1   0   9       39.43       31.00      7.21 o
   0   0   9      869.29      872.45     14.06 o
   1   0   9       53.61       47.92      6.49 o
   2   0   9      391.47      398.11      9.64 o
   3   0   9       21.79       21.68      7.93 o
   4   0   9     1379.57     1463.60     15.71 o
   5   0   9      836.39      844.31     15.84 o
   6   0   9      525.78      579.28     27.32 o
 -13   1   9      732.88      791.71     33.42 o
 -12   1   9       63.68       79.17     13.14 o
 -11   1   9     1151.40     1144.79     16.67 o
 -10   1   9      461.58      480.83     12.08 o
  -9   1   9     1174.86     1167.18     16.03 o
  -8   1   9       41.94       52.71      7.69 o
  -7   1   9     1168.77     1172.88     13.22 o
  -6   1   9      275.08      263.33      7.95 o
  -5   1   9     3023.38     2940.40     19.23 o
  -4   1   9      667.73      695.69      9.06 o
  -3   1   9     1301.58     1310.83     12.09 o
  -2   1   9      254.64      263.18      7.78 o
  -1   1   9     2408.50     2395.99     27.85 o
   0   1   9       91.34       87.84      8.05 o
   1   1   9       60.55       48.01      6.72 o
   2   1   9      683.50      679.78     10.39 o
   3   1   9       74.95       81.48      7.58 o
   4   1   9       45.06       42.54      7.58 o
   5   1   9     1658.76     1685.92     17.65 o
   6   1   9      412.06      435.27     15.22 o
 -13   2   9      657.38      688.17     31.37 o
 -12   2   9      623.59      639.36     16.25 o
 -11   2   9      123.88      128.77     10.49 o
 -10   2   9       44.99       41.39      8.53 o
  -9   2   9       68.50       57.54      8.84 o
  -8   2   9     6103.57     6013.07     51.90 o
  -7   2   9      700.58      700.90     11.55 o
  -6   2   9       71.94       70.36      7.26 o
  -5   2   9      726.28      700.12     10.52 o
  -4   2   9     4235.74     4122.25     36.79 o
  -3   2   9     1256.88     1180.98     21.95 o
  -2   2   9     1281.08     1277.20     13.65 o
  -1   2   9      178.54      169.91      8.07 o
   0   2   9     4253.36     4277.19     25.74 o
   1   2   9     2076.37     2083.68     18.43 o
   2   2   9      269.02      281.67      8.28 o
   3   2   9      328.76      319.66      9.00 o
   4   2   9     1501.13     1512.12     18.40 o
   5   2   9      403.39      437.72     13.38 o
   6   2   9        4.82       15.74     12.63 o
 -13   3   9      103.73      138.81     16.50 o
 -12   3   9      149.24      124.94     16.01 o
 -11   3   9      170.13      168.13     10.72 o
 -10   3   9        5.40        1.41      6.07 o
  -9   3   9      377.96      361.68     10.77 o
  -8   3   9       13.75       15.11      8.38 o
  -7   3   9      197.36      202.82      8.72 o
  -6   3   9      957.41      916.60     12.19 o
  -5   3   9     2258.04     2211.14     16.87 o
  -4   3   9      388.01      388.04     17.69 o
  -3   3   9     2453.29     2522.68     42.09 o
  -2   3   9      148.68      154.50      6.81 o
  -1   3   9     2740.97     2758.95     26.06 o
   0   3   9       63.85       53.36      8.71 o
   1   3   9      420.26      403.49     13.94 o
   2   3   9      723.81      724.63     10.18 o
   3   3   9      748.44      740.62     13.76 o
   4   3   9      338.73      332.69     12.08 o
   5   3   9      288.37      292.03     12.63 o
   6   3   9      320.53      314.41     18.21 o
 -13   4   9      110.68      105.59     16.95 o
 -12   4   9      166.82      145.44     15.19 o
 -11   4   9      725.54      704.30     17.32 o
 -10   4   9      339.17      336.89     11.29 o
  -9   4   9      968.32      934.94     16.64 o
  -8   4   9     1693.95     1622.16     33.38 o
  -7   4   9       28.53       29.74      9.93 o
  -6   4   9     2531.50     2495.50     18.82 o
  -5   4   9     2578.30     2529.37     24.03 o
  -4   4   9     1932.32     1917.52     30.27 o
  -3   4   9      485.99      494.07     11.60 o
  -2   4   9      133.37      144.74      6.57 o
  -1   4   9      544.38      542.74     10.35 o
   0   4   9     1241.91     1207.26     19.50 o
   1   4   9      414.62      396.47     10.29 o
   2   4   9      151.67      141.21      9.21 o
   3   4   9       20.18       20.07     11.26 o
   4   4   9      498.76      513.72     13.44 o
   5   4   9      738.10      739.16     19.65 o
   6   4   9      279.98      298.75     17.28 o
 -12   5   9       18.16       24.65     17.40 o
 -11   5   9       25.73       23.79     13.74 o
 -10   5   9      383.19      387.54     13.04 o
  -9   5   9      802.24      778.01     17.81 o
  -8   5   9       31.81       18.59      7.68 o
  -7   5   9      276.35      279.43      9.99 o
  -6   5   9     1262.99     1256.80     25.28 o
  -5   5   9       14.03        4.30      9.11 o
  -4   5   9      503.52      483.46     13.75 o
  -3   5   9     1022.38     1056.77     17.40 o
  -2   5   9       11.75        7.91      5.15 o
  -1   5   9      305.35      314.21     17.06 o
   0   5   9       26.43       17.80      6.73 o
   1   5   9      763.51      793.62     24.84 o
   2   5   9      979.00      996.03     16.45 o
   3   5   9      494.08      523.01     17.75 o
   4   5   9      344.10      340.59     15.07 o
   5   5   9       68.55       86.67     13.78 o
   6   5   9       33.40       29.94     14.39 o
 -12   6   9      477.15      499.04     19.32 o
 -11   6   9      265.67      265.99     16.25 o
 -10   6   9       59.61       63.53      9.14 o
  -9   6   9      452.87      465.17     11.92 o
  -8   6   9     3462.62     3487.57     48.42 o
  -7   6   9      265.52      249.68     10.09 o
  -6   6   9      926.35      930.20     13.19 o
  -5   6   9     1020.98     1040.18     17.23 o
  -4   6   9      674.58      667.31     15.16 o
  -3   6   9      449.41      436.59     21.10 o
  -2   6   9      394.21      369.98     13.72 o
  -1   6   9      141.44      109.64     12.87 o
   0   6   9     2241.07     2241.04     25.62 o
   1   6   9     2569.19     2608.52     43.18 o
   2   6   9       12.64        6.59      7.92 o
   3   6   9      182.83      200.66     19.12 o
   4   6   9      867.31      868.77     20.34 o
   5   6   9      319.93      351.14     16.49 o
 -12   7   9       70.20       81.08     15.89 o
 -11   7   9      183.90      176.81     15.29 o
 -10   7   9       74.59       57.61     14.37 o
  -9   7   9      704.27      749.15     13.77 o
  -8   7   9       51.09       52.62      9.13 o
  -7   7   9      560.79      539.69     14.40 o
  -6   7   9      174.32      155.31      8.98 o
  -5   7   9      197.94      188.42     11.86 o
  -4   7   9      973.52      953.60     17.50 o
  -3   7   9     1517.00     1532.38     21.13 o
  -2   7   9       49.87       45.45     12.48 o
  -1   7   9      948.09      909.37     18.96 o
   0   7   9      183.14      173.38     13.09 o
   1   7   9      885.80      887.82     19.48 o
   2   7   9      129.65      116.52     10.10 o
   3   7   9     1612.54     1617.57     19.43 o
   4   7   9       94.05       92.82     13.81 o
   5   7   9      128.59      124.14     15.75 o
 -12   8   9     1100.79     1076.82     34.66 o
 -11   8   9      134.59      108.51     14.95 o
 -10   8   9      176.58      155.80     14.37 o
  -9   8   9      677.29      653.33     13.34 o
  -8   8   9     2128.85     2156.55     34.48 o
  -7   8   9      533.64      515.29     12.35 o
  -6   8   9      661.42      639.74     12.27 o
  -5   8   9      180.25      168.04     11.22 o
  -4   8   9     4046.82     3904.31     30.88 o
  -3   8   9     1289.28     1321.30     20.44 o
  -2   8   9      357.10      362.54     14.43 o
  -1   8   9      946.82      933.95     19.52 o
   0   8   9     3073.23     3070.10     30.93 o
   1   8   9      367.22      356.98     15.81 o
   2   8   9      483.73      473.16     17.00 o
   3   8   9      365.59      382.33     18.24 o
   4   8   9     1359.17     1448.08     28.01 o
   5   8   9      414.21      448.51     18.12 o
 -11   9   9      272.98      240.70     25.13 o
 -10   9   9       93.31      102.78     15.11 o
  -9   9   9     1362.06     1353.22     23.39 o
  -8   9   9       14.67       11.25      7.23 o
  -7   9   9     2500.24     2437.17     26.92 o
  -6   9   9      219.21      206.60      9.75 o
  -5   9   9     1169.98     1130.78     18.69 o
  -4   9   9      296.48      299.21     13.01 o
  -3   9   9      773.46      753.69     17.39 o
  -2   9   9      173.37      155.05     12.93 o
  -1   9   9     1616.66     1559.62     23.06 o
   0   9   9        1.61       15.22     14.78 o
   1   9   9      292.29      289.88     15.92 o
   2   9   9      299.56      333.62     17.68 o
   3   9   9      540.24      541.96     19.60 o
   4   9   9       48.83       17.54     22.49 o
   5   9   9      303.47      331.35     26.78 o
 -11  10   9       57.20       35.71     15.92 o
 -10  10   9       33.68       18.46     17.09 o
  -9  10   9      655.61      638.09     19.10 o
  -8  10   9     2244.76     2264.55     34.24 o
  -7  10   9      393.48      409.27     11.39 o
  -6  10   9       55.74       37.01      9.20 o
  -5  10   9      211.83      194.98     15.05 o
  -4  10   9     2915.86     2920.43     72.38 o
  -3  10   9     1450.72     1503.26     22.51 o
  -2  10   9       77.37       68.27     13.14 o
  -1  10   9      621.24      564.72     18.22 o
   0  10   9     2245.59     2269.95     28.87 o
   1  10   9      898.56      902.17     21.75 o
   2  10   9      458.34      460.94     19.51 o
   4  10   9     1056.54     1151.43     37.44 o
 -11  11   9      129.68      159.92     25.81 o
 -10  11   9      115.80      118.15     15.02 o
  -9  11   9      704.22      724.81     20.11 o
  -8  11   9       75.09       56.91     10.82 o
  -7  11   9       15.20       11.01     15.92 o
  -6  11   9       82.32       63.05      9.77 o
  -5  11   9     1204.69     1199.84     19.77 o
  -4  11   9      119.91      115.23     12.95 o
  -3  11   9     2058.03     2015.09     25.63 o
  -2  11   9       68.37       64.09     16.12 o
  -1  11   9     1672.26     1665.86     25.52 o
   0  11   9       86.71       80.74     14.84 o
   1  11   9      707.17      716.84     21.00 o
   2  11   9     1178.25     1182.72     25.49 o
   3  11   9      723.50      730.38     22.36 o
   4  11   9      480.96      541.80     30.79 o
 -10  12   9      171.32      182.12     16.70 o
  -9  12   9      236.02      230.99     16.89 o
  -8  12   9      516.61      493.30     18.57 o
  -7  12   9       71.34       64.23     16.02 o
  -6  12   9      417.29      403.20     12.23 o
  -5  12   9      282.97      277.43     14.11 o
  -4  12   9     2351.52     2410.51     50.52 o
  -3  12   9      192.31      171.24     13.73 o
  -2  12   9      584.80      535.82     17.72 o
  -1  12   9      276.13      265.56     15.70 o
   0  12   9     2056.48     2077.71     29.38 o
   1  12   9      677.55      707.63     24.14 o
   2  12   9      160.64      159.15     21.32 o
   3  12   9      106.86      101.60     23.13 o
  -9  13   9      307.73      294.76     16.92 o
  -8  13   9        9.87        0.29      2.37 o
  -7  13   9      277.85      240.98     16.49 o
  -6  13   9      349.93      327.29     20.40 o
  -5  13   9      330.13      320.90     28.71 o
  -4  13   9       25.48       34.78     13.85 o
  -3  13   9      510.65      546.78     20.59 o
  -2  13   9        4.75       -1.67      3.57 o
  -1  13   9      498.59      478.29     18.29 o
   0  13   9      245.74      236.59     17.64 o
   1  13   9      632.40      607.01     20.99 o
   2  13   9      132.18      144.24     21.77 o
   3  13   9      329.27      353.87     22.85 o
  -9  14   9       86.40       88.27     16.08 o
  -8  14   9     1038.79     1091.66     23.87 o
  -7  14   9       89.07       85.94     16.21 o
  -6  14   9      161.52      152.07     18.30 o
  -5  14   9      517.24      516.08     16.36 o
  -4  14   9      496.27      528.82     17.21 o
  -3  14   9      267.64      248.27     15.66 o
  -2  14   9       15.53        4.33     10.75 o
  -1  14   9      357.83      332.63     17.59 o
   0  14   9      330.31      322.41     17.33 o
   1  14   9      529.55      532.91     20.52 o
   2  14   9       20.26       -0.41     10.23 o
  -8  15   9       59.98       54.76     15.34 o
  -7  15   9      190.91      195.44     20.28 o
  -6  15   9       53.32       34.90     18.15 o
  -5  15   9       99.22       89.70     21.57 o
  -4  15   9      207.62      204.50     15.26 o
  -3  15   9       42.63       42.44     14.17 o
  -2  15   9      186.25      155.24     16.22 o
  -1  15   9       83.99       83.60     16.93 o
   0  15   9       65.85       51.04     17.96 o
   1  15   9      150.82      118.51     17.43 o
  -6  16   9      148.77      146.72     16.75 o
  -5  16   9      177.51      170.03     22.82 o
  -4  16   9      386.80      427.36     17.46 o
  -3  16   9     1016.35     1091.24     60.81 o
  -2  16   9      121.28      119.41     16.03 o
  -1  16   9      285.06      301.42     17.95 o
  -6 -15  10      390.30      393.38     23.84 o
  -5 -15  10        0.43       -1.21      2.75 o
  -4 -15  10      250.09      245.48     41.33 o
  -3 -15  10      447.35      417.26     18.07 o
  -2 -15  10      207.77      191.95     16.59 o
  -1 -15  10      248.00      253.11     18.28 o
  -8 -14  10      510.48      498.30     20.24 o
  -7 -14  10      267.11      312.80     19.14 o
  -6 -14  10      436.97      440.06     18.73 o
  -5 -14  10      425.92      409.95     18.64 o
  -4 -14  10      205.84      190.56     16.28 o
  -3 -14  10      209.97      197.56     15.98 o
  -2 -14  10       92.98       92.51     14.67 o
  -1 -14  10      125.08      104.72     16.46 o
   0 -14  10       89.64       88.77     16.77 o
  -9 -13  10      473.28      499.04     20.65 o
  -8 -13  10      684.55      702.25     22.24 o
  -7 -13  10      971.92      977.69     22.89 o
  -6 -13  10      394.10      376.55     17.42 o
  -5 -13  10       25.19       17.98     19.03 o
  -4 -13  10      774.41      764.82     20.13 o
  -3 -13  10     1879.61     1912.68     36.74 o
  -2 -13  10      133.57      163.31     14.32 o
  -1 -13  10       18.49       23.51     11.57 o
   0 -13  10       99.87      114.71     16.77 o
   1 -13  10      910.93      962.10     24.53 o
  -9 -12  10       56.90       36.11     13.23 o
  -8 -12  10      229.78      243.03     17.36 o
  -7 -12  10      281.96      291.81     17.67 o
  -6 -12  10      501.34      510.19     18.37 o
  -5 -12  10      125.49      118.75     15.16 o
  -4 -12  10      790.87      771.77     19.90 o
  -3 -12  10      290.36      289.07     21.78 o
  -2 -12  10     1336.08     1331.96     49.79 o
  -1 -12  10      235.78      224.35     12.09 o
   0 -12  10      337.17      304.53     35.33 o
   1 -12  10      399.97      397.42     18.84 o
   2 -12  10      237.23      254.95     18.67 o
 -10 -11  10      396.91      405.09     18.62 o
  -9 -11  10      753.06      732.94     16.48 o
  -8 -11  10      484.23      472.08     14.32 o
  -7 -11  10     1757.65     1700.80     26.78 o
  -6 -11  10     1034.27     1058.07     30.68 o
  -5 -11  10       56.46       57.79      9.87 o
  -4 -11  10      288.50      263.64     15.10 o
  -3 -11  10     2329.34     2329.46     27.93 o
  -2 -11  10      895.53      896.35     19.08 o
  -1 -11  10      182.57      184.39     11.42 o
   0 -11  10      562.55      571.91     14.04 o
   1 -11  10      640.81      617.42     20.13 o
   2 -11  10     1302.77     1315.37     25.61 o
   3 -11  10        4.09        1.67     29.30 o
 -11 -10  10      167.05      156.70     18.05 o
 -10 -10  10      568.14      610.93     20.19 o
  -9 -10  10      110.19      114.64     12.26 o
  -8 -10  10      699.04      660.37     15.17 o
  -7 -10  10       97.53       88.82      9.11 o
  -6 -10  10      996.28     1040.04     16.50 o
  -5 -10  10      585.85      606.02     17.17 o
  -4 -10  10      228.41      213.01     10.23 o
  -3 -10  10      802.90      871.30     18.81 o
  -2 -10  10     1045.87     1040.01     32.86 o
  -1 -10  10      392.22      384.91     12.43 o
   0 -10  10      227.72      209.45     11.33 o
   1 -10  10      877.37      848.03     21.75 o
   2 -10  10      165.42      187.38     17.41 o
   3 -10  10      519.68      508.79     19.81 o
 -11  -9  10     1160.39     1268.65     37.38 o
 -10  -9  10      399.29      425.06     25.61 o
  -9  -9  10      665.81      692.63     13.70 o
  -8  -9  10      174.07      177.20      9.87 o
  -7  -9  10     1426.94     1401.97     15.50 o
  -6  -9  10     1310.06     1332.67     19.89 o
  -5  -9  10      109.01      119.03      9.27 o
  -4  -9  10      255.45      244.70      9.81 o
  -3  -9  10     1666.17     1649.18     23.07 o
  -2  -9  10     1222.80     1259.69     22.25 o
  -1  -9  10      254.94      267.21     15.02 o
   0  -9  10      436.34      447.34     12.77 o
   1  -9  10     1296.81     1246.04     23.90 o
   2  -9  10      633.92      624.29     30.54 o
   3  -9  10      144.34      125.45     16.12 o
 -11  -8  10      271.61      252.93     17.61 o
 -10  -8  10      768.02      764.77     17.49 o
  -9  -8  10        6.53        4.77      6.76 o
  -8  -8  10     1498.33     1526.66     33.73 o
  -7  -8  10     1140.02     1179.43     16.92 o
  -6  -8  10      237.21      250.77     10.89 o
  -5  -8  10      935.59      908.45     14.34 o
  -4  -8  10       86.28       71.15      8.60 o
  -3  -8  10      442.47      453.04     10.96 o
  -2  -8  10      896.44      861.02     17.80 o
  -1  -8  10       44.68       47.66      9.90 o
   0  -8  10       94.70       81.05      9.70 o
   1  -8  10      128.89      123.32     10.62 o
   2  -8  10     1403.50     1412.50     25.16 o
   3  -8  10      115.67      124.13     15.75 o
   4  -8  10      317.11      359.81     19.14 o
 -12  -7  10      251.37      254.92     18.63 o
 -11  -7  10     1382.81     1454.81     29.17 o
 -10  -7  10     1236.55     1224.59     27.07 o
  -9  -7  10      114.87      103.36     15.25 o
  -8  -7  10      547.21      568.44     22.46 o
  -7  -7  10      883.82      938.48     15.21 o
  -6  -7  10     2588.93     2633.00     48.00 o
  -5  -7  10        7.23        1.66      3.79 o
  -4  -7  10      401.18      385.59     10.74 o
  -3  -7  10     3050.88     3076.16     38.58 o
  -2  -7  10     1651.43     1694.32     16.29 o
  -1  -7  10       17.46        0.68      5.08 o
   0  -7  10       94.75       82.98      9.58 o
   1  -7  10     1100.83     1115.83     16.44 o
   2  -7  10      769.90      774.26     25.86 o
   3  -7  10      183.50      179.27     16.55 o
   4  -7  10      194.90      176.15     16.78 o
 -12  -6  10      107.45      105.68     14.05 o
 -11  -6  10       98.88       85.73     12.81 o
 -10  -6  10       65.32       55.93     14.06 o
  -9  -6  10      266.94      267.64     15.66 o
  -8  -6  10      575.14      585.59     13.30 o
  -7  -6  10      175.34      171.51     10.01 o
  -6  -6  10     1850.54     1870.73     33.86 o
  -5  -6  10      173.97      185.68      9.36 o
  -4  -6  10       45.11       58.62      8.31 o
  -3  -6  10      226.56      244.09     12.04 o
  -2  -6  10      549.81      535.19     11.43 o
  -1  -6  10      893.11      870.81     14.17 o
   0  -6  10      282.89      269.04     10.46 o
   1  -6  10      494.91      476.38     12.39 o
   2  -6  10      386.86      406.57     12.53 o
   3  -6  10      604.15      617.92     26.32 o
   4  -6  10      439.97      450.54     19.00 o
 -12  -5  10      710.10      705.33     18.18 o
 -11  -5  10      847.72      810.80     21.31 o
 -10  -5  10      120.60      115.37     15.38 o
  -9  -5  10       62.04       35.94     15.37 o
  -8  -5  10     2168.81     2169.68     28.71 o
  -7  -5  10      923.13      964.01     14.41 o
  -6  -5  10      545.21      540.87     11.69 o
  -5  -5  10      763.07      757.21     12.46 o
  -4  -5  10     1343.41     1346.54     14.96 o
  -3  -5  10     1779.05     1753.46     16.46 o
  -2  -5  10      201.41      181.96      8.51 o
  -1  -5  10        6.85        1.00      3.92 o
   0  -5  10      552.58      545.89     14.54 o
   1  -5  10      286.81      304.38     12.03 o
   2  -5  10      915.36      908.26     16.33 o
   3  -5  10      100.62       99.41     13.50 o
   5  -5  10     1041.49     1142.92     24.60 o
 -12  -4  10      108.99      105.14     15.50 o
 -11  -4  10       10.93       -1.97      5.44 o
 -10  -4  10      120.78      116.57     15.43 o
  -9  -4  10      133.22      119.04     14.41 o
  -8  -4  10      107.47      113.82     13.19 o
  -7  -4  10      593.94      571.87     11.76 o
  -6  -4  10     1456.11     1468.13     15.92 o
  -5  -4  10       11.03       13.93      8.93 o
  -4  -4  10     1578.35     1612.21     21.18 o
  -3  -4  10      173.92      151.17      8.42 o
  -2  -4  10     2021.61     2010.10     17.19 o
  -1  -4  10      624.26      596.84     14.50 o
   0  -4  10      145.21      136.92      7.83 o
   1  -4  10     1698.70     1704.79     26.83 o
   2  -4  10      304.04      303.96      9.78 o
   3  -4  10      474.11      483.65     11.28 o
   4  -4  10       29.90        3.27      7.20 o
   5  -4  10       17.15       11.09     20.12 o
 -12  -3  10      130.61      111.60     15.33 o
 -11  -3  10      418.31      401.24     16.83 o
 -10  -3  10     1072.74     1024.36     20.94 o
  -9  -3  10      216.41      206.00     13.63 o
  -8  -3  10      610.65      603.93     17.16 o
  -7  -3  10     1031.95     1021.12     13.78 o
  -6  -3  10      630.80      622.29     14.23 o
  -5  -3  10      252.24      260.74      9.90 o
  -4  -3  10      538.73      525.60     10.45 o
  -3  -3  10     3171.13     3057.49     26.36 o
  -2  -3  10     1008.15      989.20     13.90 o
  -1  -3  10      274.43      285.81     11.27 o
   0  -3  10      113.05      110.66      6.52 o
   1  -3  10     1000.61     1013.12     11.07 o
   2  -3  10     1059.17     1058.08     13.60 o
   3  -3  10       31.57       28.30     11.03 o
   4  -3  10      227.53      229.28     12.04 o
   5  -3  10      303.94      285.38     13.22 o
 -13  -2  10      173.93      179.60     17.64 o
 -12  -2  10      163.29      151.44     15.48 o
 -11  -2  10      148.22      142.89     14.91 o
 -10  -2  10      520.15      486.69     17.44 o
  -9  -2  10      265.42      269.83     14.94 o
  -8  -2  10      664.84      678.28     17.67 o
  -7  -2  10      471.10      453.45     10.19 o
  -6  -2  10      321.72      336.28      9.72 o
  -5  -2  10      100.58      100.95      7.62 o
  -4  -2  10     2138.51     2095.07     17.16 o
  -3  -2  10       57.52       38.50      8.19 o
  -2  -2  10     4119.12     4090.72     25.43 o
  -1  -2  10      596.36      571.02      9.92 o
   0  -2  10      162.38      164.08      6.97 o
   1  -2  10     1351.54     1396.29     22.28 o
   2  -2  10      636.66      660.06     11.10 o
   3  -2  10      768.66      810.89     15.03 o
   4  -2  10      391.98      390.70     13.38 o
   5  -2  10      121.21      106.67     11.95 o
 -13  -1  10       61.98       65.44     15.49 o
 -12  -1  10      530.85      536.75     19.01 o
 -11  -1  10     2821.37     2798.18     31.87 o
 -10  -1  10      463.38      442.75     16.73 o
  -9  -1  10     1304.39     1315.50     22.01 o
  -8  -1  10      917.77      937.39     18.77 o
  -7  -1  10     1181.02     1160.27     19.64 o
  -6  -1  10     2236.78     2285.13     33.33 o
  -5  -1  10      786.33      799.49     13.94 o
  -4  -1  10      127.16      106.88      7.29 o
  -3  -1  10     3420.22     3336.17     35.85 o
  -2  -1  10     3223.23     3150.70     18.31 o
  -1  -1  10      452.80      431.26     10.14 o
   0  -1  10       98.68       96.51      9.92 o
   1  -1  10     1623.92     1720.12     17.30 o
   2  -1  10     1803.14     1835.74     23.14 o
   3  -1  10      182.70      164.63     10.47 o
   4  -1  10      130.71      126.43     11.23 o
   5  -1  10     1349.42     1528.39     61.61 o
 -13   0  10       53.95       52.85     15.83 o
 -12   0  10     1158.27     1259.45     23.80 o
 -10   0  10     3616.44     3585.81     33.71 o
  -9   0  10      549.35      546.30     16.79 o
  -8   0  10      430.33      430.32     14.95 o
  -7   0  10       20.56       12.63     12.69 o
  -6   0  10      692.35      705.94     16.45 o
  -5   0  10      553.80      546.13      9.38 o
  -4   0  10      620.72      603.06     12.22 o
  -3   0  10     1708.79     1572.70     17.69 o
  -2   0  10      133.72      125.52      7.76 o
  -1   0  10      370.31      359.21      9.80 o
   0   0  10      628.43      617.66     13.38 o
   1   0  10     1906.75     2001.49     19.90 o
   2   0  10      246.41      263.14      9.97 o
   3   0  10       74.90       84.55      8.24 o
   4   0  10      784.75      803.25     27.24 o
   5   0  10       92.77       81.18     16.31 o
 -13   1  10       79.47       70.21     26.99 o
 -12   1  10      607.89      596.95     18.50 o
 -11   1  10     3003.60     2923.43     39.13 o
 -10   1  10      527.10      529.20     17.17 o
  -9   1  10     1305.43     1331.88     21.85 o
  -8   1  10      979.15      989.05     19.22 o
  -7   1  10     1262.18     1228.90     20.37 o
  -6   1  10     2364.54     2326.21     24.98 o
  -5   1  10      739.89      719.98     10.52 o
  -4   1  10      117.09      102.09      6.53 o
  -3   1  10     3288.62     3227.69     44.34 o
  -2   1  10     3181.56     3149.79     55.85 o
  -1   1  10      417.54      409.78     10.12 o
   0   1  10       98.27       99.38      8.92 o
   1   1  10     1662.43     1758.56     18.14 o
   2   1  10     1732.00     1803.93     18.05 o
   3   1  10      195.12      180.71      8.99 o
   4   1  10      114.19      120.88     11.36 o
   5   1  10     1412.83     1557.95     28.91 o
 -13   2  10      194.27      200.02     25.71 o
 -12   2  10      152.27      153.34     14.84 o
 -11   2  10      141.72      163.88     14.41 o
 -10   2  10      496.80      489.19     16.73 o
  -9   2  10      263.01      247.92     14.45 o
  -8   2  10      632.66      655.50     12.35 o
  -7   2  10      491.96      465.97     10.50 o
  -6   2  10      341.67      342.11      9.20 o
  -5   2  10       70.69       70.88      7.19 o
  -4   2  10     1992.83     1933.90     25.50 o
  -3   2  10       44.71       34.71      6.28 o
  -2   2  10     3975.79     3925.52     58.44 o
  -1   2  10      547.12      534.64     10.97 o
   0   2  10      115.32      123.11      8.83 o
   1   2  10     1308.83     1361.61     22.46 o
   2   2  10      594.87      606.01     10.67 o
   3   2  10      692.73      730.19     28.74 o
   4   2  10      441.04      444.36     18.66 o
   5   2  10       75.18       68.08     15.33 o
 -12   3  10      182.50      146.01     26.80 o
 -11   3  10      416.43      438.41     16.60 o
 -10   3  10     1061.17     1059.72     16.01 o
  -9   3  10      185.76      180.17      9.94 o
  -8   3  10      596.64      596.53     15.81 o
  -7   3  10     1064.45     1015.43     24.87 o
  -6   3  10      654.79      651.23     14.41 o
  -5   3  10      281.50      279.92     12.62 o
  -4   3  10      568.79      544.82     14.98 o
  -3   3  10     3086.47     2937.25     33.31 o
  -2   3  10      783.39      755.17     11.12 o
  -1   3  10      296.45      298.02      9.38 o
   0   3  10      120.27      118.82      8.88 o
   1   3  10      923.19      922.28     14.61 o
   2   3  10      882.57      896.38     15.41 o
   3   3  10       32.15       36.88     10.99 o
   4   3  10      198.18      211.47     16.44 o
   5   3  10      356.25      366.38     14.05 o
 -12   4  10       87.61       71.56     14.52 o
 -11   4  10       11.76        3.81      7.11 o
 -10   4  10       87.68       91.98     10.03 o
  -9   4  10      131.01      119.06      9.45 o
  -8   4  10       67.60       78.88      8.73 o
  -7   4  10      584.43      542.63     16.07 o
  -6   4  10     1655.12     1649.65     16.64 o
  -5   4  10        5.54       -2.03      5.82 o
  -4   4  10     1456.07     1485.96     25.51 o
  -3   4  10      140.36      136.35     16.91 o
  -2   4  10     1971.22     1931.88     32.06 o
  -1   4  10      499.07      502.11     10.65 o
   0   4  10      203.98      201.68      9.66 o
   1   4  10     1569.25     1644.49     19.25 o
   2   4  10      288.36      282.22     14.75 o
   3   4  10      424.84      408.06     12.64 o
   4   4  10       27.90       18.09      9.99 o
   5   4  10        9.35       14.62      8.84 o
 -12   5  10      675.94      637.18     20.40 o
 -11   5  10      667.89      662.40     14.73 o
 -10   5  10      153.57      152.46     10.30 o
  -9   5  10       52.62       52.20      8.85 o
  -8   5  10     2090.81     2083.21     27.73 o
  -7   5  10      827.95      852.64     24.03 o
  -6   5  10      406.93      381.32     10.61 o
  -5   5  10      830.30      799.11     16.92 o
  -4   5  10     1342.50     1339.61     20.44 o
  -3   5  10     1873.56     1819.50     22.91 o
  -2   5  10      122.19      114.74     11.54 o
  -1   5  10        3.01        1.49      5.73 o
   0   5  10      553.22      553.39     12.12 o
   1   5  10      206.35      220.79     15.18 o
   2   5  10      859.40      829.76     30.76 o
   3   5  10       96.73       89.30     10.47 o
   4   5  10        1.32        6.59      6.12 o
   5   5  10      893.32      994.70     18.68 o
 -12   6  10       91.14       79.59     16.15 o
 -11   6  10      102.26       94.64     14.28 o
 -10   6  10       44.85       60.82      9.78 o
  -9   6  10      266.97      266.70     11.04 o
  -8   6  10      634.10      617.15     23.21 o
  -7   6  10      178.91      179.10     10.04 o
  -6   6  10     2022.95     2024.32     30.17 o
  -5   6  10      209.63      238.21     12.60 o
  -4   6  10       62.63       74.37     12.19 o
  -3   6  10      272.52      291.27     16.70 o
  -2   6  10      712.33      665.50     19.24 o
  -1   6  10     1047.35     1019.63     25.66 o
   0   6  10      379.55      356.73     15.32 o
   1   6  10      492.14      470.84     17.64 o
   2   6  10      391.03      420.61     17.17 o
   3   6  10      712.87      675.61     20.35 o
   4   6  10      431.19      444.28     18.77 o
 -12   7  10      205.22      219.06     16.84 o
 -11   7  10     1332.24     1440.41     35.71 o
 -10   7  10     1185.86     1185.55     21.67 o
  -9   7  10      132.80      123.28     10.40 o
  -8   7  10      513.77      540.99     17.09 o
  -7   7  10      919.30      953.98     32.16 o
  -6   7  10     2600.09     2596.99     21.23 o
  -5   7  10        8.01        0.21      9.84 o
  -4   7  10      367.73      340.79     13.90 o
  -3   7  10     3142.77     3070.08     29.75 o
  -2   7  10     1765.18     1772.78     44.74 o
  -1   7  10       14.36       -5.25      9.63 o
   0   7  10       97.11       91.09     13.61 o
   1   7  10     1119.12     1131.87     22.94 o
   2   7  10      890.01      913.46     27.27 o
   3   7  10      199.71      191.72     31.52 o
   4   7  10      217.11      222.19     17.56 o
 -11   8  10      276.86      250.52     17.10 o
 -10   8  10      743.31      777.65     21.70 o
  -9   8  10        6.33       14.48     10.04 o
  -8   8  10     1498.80     1493.94     19.77 o
  -7   8  10     1101.89     1161.89     16.50 o
  -6   8  10      242.15      247.98     10.59 o
  -5   8  10      984.58      922.77     27.38 o
  -4   8  10       51.32       34.16     15.55 o
  -3   8  10      472.78      479.52     16.49 o
  -2   8  10      810.29      792.11     18.69 o
  -1   8  10       69.23       81.48     12.35 o
   0   8  10      146.47      128.42     14.75 o
   1   8  10      152.10      153.67     15.63 o
   2   8  10     1363.53     1372.93     25.43 o
   3   8  10      119.55      140.48     16.43 o
   4   8  10      293.16      330.64     18.96 o
 -11   9  10     1263.87     1345.63     25.88 o
 -10   9  10      394.38      402.01     17.81 o
  -9   9  10      686.04      707.78     32.21 o
  -8   9  10      138.40      145.99     10.55 o
  -7   9  10     1551.90     1560.67     17.91 o
  -6   9  10     1327.38     1337.10     17.19 o
  -5   9  10      107.99       90.34     11.82 o
  -4   9  10      237.06      225.34     13.94 o
  -3   9  10     1582.21     1563.31     23.74 o
  -2   9  10     1301.88     1293.42     34.39 o
  -1   9  10      224.84      228.15     15.88 o
   0   9  10      425.81      418.99     17.97 o
   1   9  10     1481.30     1483.95     26.51 o
   2   9  10      631.48      659.73     21.00 o
   3   9  10      156.16      125.61     16.02 o
 -11  10  10      172.73      160.33     16.49 o
 -10  10  10      602.15      650.45     22.40 o
  -9  10  10      113.55       94.89     15.22 o
  -8  10  10      795.98      764.93     15.12 o
  -7  10  10      102.56      106.31      9.96 o
  -6  10  10      946.06      997.05     42.06 o
  -5  10  10      605.56      598.77     30.87 o
  -4  10  10      257.74      229.62     14.04 o
  -3  10  10      817.29      836.83     21.79 o
  -2  10  10      954.90      932.73     28.91 o
  -1  10  10      353.37      346.06     16.37 o
   0  10  10      301.77      307.26     16.76 o
   1  10  10      807.02      791.32     22.47 o
   2  10  10      189.33      210.79     18.12 o
   3  10  10      461.96      449.83     20.34 o
 -10  11  10      380.12      375.35     18.58 o
  -9  11  10      720.30      662.75     22.46 o
  -8  11  10      478.78      459.43     13.84 o
  -7  11  10     2093.88     1974.52     27.33 o
  -6  11  10     1094.43     1132.62     19.65 o
  -5  11  10       51.27       57.70     13.52 o
  -4  11  10      320.92      307.42     15.51 o
  -3  11  10     2138.76     2109.67     27.87 o
  -2  11  10      808.50      810.42     20.87 o
  -1  11  10      157.77      156.15     15.76 o
   0  11  10      542.26      528.84     18.83 o
   1  11  10      666.35      683.89     21.72 o
   2  11  10     1280.32     1336.55     48.13 o
   3  11  10        3.57        6.39     16.57 o
  -9  12  10       54.76       42.05     14.32 o
  -8  12  10      182.50      198.96     16.23 o
  -7  12  10      264.08      279.54     16.72 o
  -6  12  10      418.45      428.55     17.84 o
  -5  12  10      107.50       84.37     18.15 o
  -4  12  10      828.78      829.85     29.54 o
  -3  12  10      273.23      287.32     17.03 o
  -2  12  10     1277.41     1257.67     23.98 o
  -1  12  10      232.74      228.50     16.45 o
   0  12  10      333.52      313.75     17.24 o
   1  12  10      353.14      352.16     19.37 o
   2  12  10      232.22      256.08     19.18 o
  -9  13  10      424.11      453.06     19.99 o
  -8  13  10      680.93      741.87     35.92 o
  -7  13  10     1020.17     1029.28     30.15 o
  -6  13  10      317.15      312.08     17.11 o
  -5  13  10       24.21       18.93     14.76 o
  -4  13  10      811.97      808.90     50.32 o
  -3  13  10     1878.75     1905.15     73.22 o
  -2  13  10      140.42      138.49     20.52 o
  -1  13  10       11.59        2.49     13.52 o
   0  13  10       89.35       80.60     16.27 o
   1  13  10      917.11      966.97     24.71 o
  -8  14  10      469.70      460.00     20.27 o
  -7  14  10      246.11      273.65     17.62 o
  -6  14  10      443.09      417.21     19.11 o
  -5  14  10      386.30      357.68     19.32 o
  -4  14  10      258.83      248.81     16.08 o
  -3  14  10      178.17      183.79     15.62 o
  -2  14  10       73.52       87.03     17.93 o
  -1  14  10      124.85      108.50     17.50 o
   0  14  10       90.75       95.32     17.15 o
  -6  15  10      390.47      398.25     18.66 o
  -4  15  10      254.57      252.10     23.95 o
  -3  15  10      484.03      462.95     19.06 o
  -2  15  10      255.29      254.73     17.83 o
  -1  15  10      236.23      235.43     18.18 o
  -6 -14  11     1419.58     1458.64     28.06 o
  -5 -14  11      393.87      394.00     19.01 o
  -4 -14  11      290.43      270.43     18.21 o
  -3 -14  11        6.26       13.12     16.77 o
  -2 -14  11      452.48      480.64     18.35 o
  -8 -13  11      192.23      168.66     16.82 o
  -7 -13  11      137.76      129.28     17.83 o
  -6 -13  11      380.06      424.61     19.82 o
  -5 -13  11      412.22      407.61     18.29 o
  -4 -13  11      401.23      437.12     17.96 o
  -3 -13  11      405.82      446.27     22.37 o
  -2 -13  11       83.86       83.51     14.65 o
  -1 -13  11      292.73      283.02     17.14 o
  -9 -12  11      151.04      162.84     16.81 o
  -8 -12  11       23.91       -0.41      6.08 o
  -7 -12  11      401.49      399.65     27.52 o
  -6 -12  11     1688.06     1784.96     28.01 o
  -5 -12  11      487.15      503.85     18.64 o
  -3 -12  11        8.32        9.61     19.66 o
  -2 -12  11      496.31      481.01     17.69 o
  -1 -12  11     1221.93     1279.45     19.55 o
   0 -12  11       61.89       60.38     16.24 o
  -9 -11  11      326.99      355.98     14.46 o
  -8 -11  11       33.05       28.99     17.61 o
  -7 -11  11      358.70      372.43     17.49 o
  -6 -11  11       19.77       20.76      9.07 o
  -5 -11  11      839.85      821.64     20.31 o
  -4 -11  11      742.37      750.85     23.36 o
  -3 -11  11      153.84      155.65     14.80 o
  -2 -11  11      663.10      659.98     18.65 o
  -1 -11  11       33.78        8.01      9.22 o
   0 -11  11     1472.01     1514.67     26.88 o
   1 -11  11      221.63      242.26     18.18 o
 -10 -10  11      841.14      862.97     23.04 o
  -9 -10  11      688.88      689.74     16.19 o
  -8 -10  11       35.93       36.58     10.00 o
  -7 -10  11       21.57       19.11     15.03 o
  -6 -10  11     1411.04     1429.29     19.04 o
  -5 -10  11     2454.31     2438.06     37.29 o
  -4 -10  11      616.24      615.42     17.80 o
  -3 -10  11       50.39       38.32     13.61 o
  -2 -10  11      421.63      408.03     16.04 o
  -1 -10  11     1602.81     1628.36     24.31 o
   0 -10  11      673.45      660.35     15.25 o
   1 -10  11       64.01       40.53     17.56 o
   2 -10  11      112.81       82.52     18.55 o
 -10  -9  11      264.44      260.53     14.15 o
  -9  -9  11      109.05      122.59     10.50 o
  -8  -9  11      318.03      333.82     11.32 o
  -7  -9  11        0.11        3.35     11.00 o
  -6  -9  11      431.58      417.09     12.81 o
  -5  -9  11      655.45      654.61     23.34 o
  -4  -9  11      240.61      230.71     14.44 o
  -3  -9  11      189.85      173.80     13.72 o
  -2  -9  11       39.15       42.73     17.80 o
  -1  -9  11       30.56       21.19     11.95 o
   0  -9  11      508.39      495.05     18.94 o
   1  -9  11       34.71        8.01     18.89 o
   2  -9  11      305.24      322.30     34.74 o
 -11  -8  11       71.09       55.10     14.40 o
 -10  -8  11     1883.41     2025.68     31.28 o
  -9  -8  11     1889.81     2007.36     41.03 o
  -8  -8  11      183.19      171.01     11.57 o
  -7  -8  11       36.32        6.47      9.65 o
  -6  -8  11      449.87      459.24     18.99 o
  -5  -8  11     2141.39     2227.69     33.25 o
  -4  -8  11      323.74      338.27     11.23 o
  -3  -8  11      128.51      127.45     12.49 o
  -2  -8  11     1398.81     1358.17     21.70 o
  -1  -8  11      753.14      754.25     15.08 o
   0  -8  11      669.88      663.86     14.99 o
   1  -8  11       95.09       59.61     15.96 o
   2  -8  11      445.62      419.58     18.92 o
   3  -8  11      500.88      521.38     20.21 o
 -11  -7  11      755.59      798.38     21.49 o
 -10  -7  11      184.86      157.09     17.16 o
  -9  -7  11      956.02      965.29     17.32 o
  -8  -7  11      431.00      453.31     12.99 o
  -7  -7  11       15.65       10.91      6.88 o
  -6  -7  11      219.92      227.42     10.76 o
  -5  -7  11      829.24      867.55     14.19 o
  -4  -7  11      915.11      928.29     15.37 o
  -3  -7  11      314.36      312.72     14.42 o
  -2  -7  11      640.36      629.70     16.44 o
  -1  -7  11      168.42      172.10     10.81 o
   0  -7  11      100.73      102.01      9.93 o
   1  -7  11      669.66      657.81     14.88 o
   2  -7  11       89.16      102.35     15.23 o
   3  -7  11     1058.32     1071.91     23.91 o
 -12  -6  11      226.71      222.15     15.51 o
 -11  -6  11      232.02      244.89     17.12 o
 -10  -6  11     2271.31     2306.70     31.02 o
  -9  -6  11      411.99      412.56     17.36 o
  -8  -6  11      127.75      108.91     10.40 o
  -7  -6  11      202.19      217.75     10.86 o
  -6  -6  11     1446.28     1446.81     20.56 o
  -5  -6  11     1429.00     1497.36     17.13 o
  -4  -6  11      345.28      356.72     10.96 o
  -3  -6  11      606.67      631.97     18.18 o
  -2  -6  11     1166.17     1190.87     15.04 o
  -1  -6  11      872.48      914.86     22.62 o
   0  -6  11       58.80       64.43     10.13 o
   1  -6  11      246.61      221.72     11.15 o
   2  -6  11      295.14      313.53     16.23 o
   3  -6  11      677.11      740.90     21.48 o
 -12  -5  11       14.44        1.60      6.93 o
 -11  -5  11      269.46      253.79     33.52 o
 -10  -5  11      270.94      277.84     16.77 o
  -9  -5  11      264.07      262.77     16.60 o
  -8  -5  11      490.50      456.48     12.45 o
  -7  -5  11      626.00      649.15     13.29 o
  -6  -5  11      111.60      111.22      9.14 o
  -5  -5  11     1384.92     1432.02     25.94 o
  -4  -5  11      301.35      307.80     10.68 o
  -3  -5  11      436.33      400.86     11.31 o
  -2  -5  11      261.03      245.79      9.63 o
  -1  -5  11      922.03      932.55     28.74 o
   0  -5  11     1897.31     1917.56     20.15 o
   1  -5  11       48.38       35.27     10.59 o
   2  -5  11      157.58      139.26     11.17 o
   3  -5  11      154.47      152.02     14.79 o
   4  -5  11       12.08       12.10     21.22 o
 -12  -4  11        0.60       -2.66     21.84 o
 -11  -4  11      486.22      497.53     18.52 o
 -10  -4  11     2350.83     2383.63     62.17 o
  -9  -4  11       51.08       38.46     14.57 o
  -8  -4  11      253.56      257.46     10.74 o
  -7  -4  11     1738.10     1793.65     18.14 o
  -6  -4  11     1397.06     1401.27     25.69 o
  -5  -4  11     1578.94     1581.76     21.22 o
  -4  -4  11      619.05      597.25     11.84 o
  -3  -4  11      281.53      307.83     13.50 o
  -2  -4  11     2986.34     2966.45     39.08 o
  -1  -4  11     1587.46     1622.69     26.64 o
   0  -4  11       48.54       48.92      9.73 o
   1  -4  11      173.72      194.79     10.97 o
   2  -4  11      637.77      605.74     14.16 o
   3  -4  11      463.79      491.41     14.58 o
   4  -4  11       23.39       27.27     14.60 o
 -12  -3  11       72.97       38.59     18.19 o
 -11  -3  11       97.50      100.16     14.57 o
 -10  -3  11      126.43      117.03     14.43 o
  -9  -3  11      326.62      327.61     16.36 o
  -8  -3  11      855.95      790.15     26.14 o
  -7  -3  11      453.94      433.35     11.07 o
  -6  -3  11      376.64      365.32     10.37 o
  -5  -3  11      890.99      907.70     13.29 o
  -4  -3  11     1068.11     1074.83     24.18 o
  -3  -3  11     2428.68     2351.45     22.71 o
  -2  -3  11      727.67      750.05     28.90 o
  -1  -3  11      533.44      532.38     11.59 o
   0  -3  11     3601.33     3609.08     21.05 o
   1  -3  11      415.99      426.81     10.84 o
   2  -3  11      698.83      720.07     14.53 o
   3  -3  11      347.87      351.25     11.19 o
   4  -3  11       56.66       52.76     13.01 o
 -12  -2  11      340.12      336.58     18.17 o
 -11  -2  11       45.06       44.32     15.42 o
 -10  -2  11     1507.04     1499.21     25.08 o
  -9  -2  11      115.99      129.37     17.48 o
  -8  -2  11      520.74      516.60     17.33 o
  -7  -2  11      562.29      566.90     16.95 o
  -6  -2  11     1088.69     1115.62     16.90 o
  -5  -2  11     2205.84     2167.89     36.95 o
  -4  -2  11      498.86      511.34     10.93 o
  -3  -2  11      687.89      701.61     21.81 o
  -2  -2  11     1035.57     1047.18     27.69 o
  -1  -2  11     2056.16     2002.82     39.95 o
   0  -2  11      368.65      374.08      9.70 o
   1  -2  11       76.92       68.21      7.10 o
   2  -2  11      235.79      246.92     11.87 o
   3  -2  11     1134.68     1189.22     18.44 o
   4  -2  11      597.97      644.90     21.73 o
 -12  -1  11      197.58      243.28     19.32 o
 -11  -1  11      373.54      399.82     17.45 o
 -10  -1  11      282.00      315.49     16.25 o
  -9  -1  11      718.26      711.54     27.57 o
  -8  -1  11     1661.53     1632.39     24.11 o
  -7  -1  11      253.23      249.78     13.74 o
  -6  -1  11      395.58      424.71     15.48 o
  -5  -1  11      299.90      296.19      8.96 o
  -4  -1  11      579.45      559.54     10.82 o
  -3  -1  11       56.20       53.28      8.02 o
  -2  -1  11       64.69       59.28      7.86 o
  -1  -1  11       54.61       52.79      7.41 o
   0  -1  11     1771.74     1772.64     27.31 o
   1  -1  11       91.05       91.97      8.04 o
   2  -1  11      258.27      260.89     11.65 o
   3  -1  11      429.57      445.81     13.50 o
   4  -1  11      294.07      288.79     17.48 o
 -12   0  11      174.17      159.79     26.34 o
 -11   0  11      112.20      102.65     14.12 o
 -10   0  11     2670.85     2686.13     31.45 o
  -9   0  11      727.23      708.80     18.38 o
  -8   0  11       24.87       24.82     11.58 o
  -7   0  11     1120.00     1106.64     20.24 o
  -6   0  11       87.98       90.91     13.02 o
  -5   0  11     1182.30     1078.48     32.97 o
  -4   0  11      491.71      515.23     10.07 o
  -3   0  11       99.03      106.87      7.33 o
  -2   0  11        5.93        1.82      3.56 o
  -1   0  11     2754.27     2743.93     47.15 o
   0   0  11      220.11      209.87     10.14 o
   1   0  11       44.34       40.38      8.94 o
   2   0  11      521.39      554.87     11.31 o
   3   0  11     2213.91     2372.99     42.67 o
   4   0  11       29.61       29.67     19.79 o
 -12   1  11      169.24      190.80     16.21 o
 -11   1  11      418.47      439.91     17.45 o
 -10   1  11      255.97      268.08     15.99 o
  -9   1  11      769.37      775.32     19.46 o
  -8   1  11     1628.77     1619.03     52.18 o
  -7   1  11      213.20      193.54     13.70 o
  -6   1  11      317.00      317.08     14.44 o
  -5   1  11      277.80      265.50     13.36 o
  -4   1  11      637.53      594.63     15.60 o
  -3   1  11       37.31       23.42      7.06 o
  -2   1  11      112.02      114.13      8.41 o
  -1   1  11       21.80       26.21      7.50 o
   0   1  11     1657.17     1671.33     30.32 o
   1   1  11       94.92       98.81      9.67 o
   2   1  11      266.52      263.48     11.97 o
   3   1  11      472.75      503.44     17.22 o
   4   1  11      277.28      265.07     22.99 o
 -12   2  11      372.49      383.97     17.38 o
 -11   2  11       60.86       50.84     14.97 o
 -10   2  11     1591.62     1579.48     35.49 o
  -9   2  11      127.73      116.50     14.41 o
  -8   2  11      545.14      509.08     16.90 o
  -7   2  11      566.32      585.12     17.36 o
  -6   2  11     1092.27     1072.47     20.15 o
  -5   2  11     2362.41     2296.03     50.10 o
  -4   2  11      490.71      482.09     12.58 o
  -3   2  11      646.51      632.36     16.36 o
  -2   2  11      988.53     1012.53     15.56 o
  -1   2  11     1852.63     1825.46     22.96 o
   0   2  11      357.17      372.61     12.15 o
   1   2  11       99.23      102.16     10.26 o
   2   2  11      284.65      303.62     12.04 o
   3   2  11     1072.88     1113.56     18.00 o
   4   2  11      568.84      592.64     15.89 o
 -12   3  11       82.20       64.14     14.32 o
 -11   3  11      116.64      118.66     15.09 o
 -10   3  11      106.92      105.58     14.37 o
  -9   3  11      352.11      348.62     15.70 o
  -8   3  11      769.37      729.35     18.81 o
  -7   3  11      445.49      426.81     15.61 o
  -6   3  11      422.20      393.10     14.72 o
  -5   3  11      971.22      950.97     19.11 o
  -4   3  11      959.09      950.70     18.80 o
  -3   3  11     2423.25     2299.97     26.23 o
  -2   3  11      614.43      625.50     25.71 o
  -1   3  11      610.37      606.39     12.06 o
   0   3  11     3319.08     3393.99     51.15 o
   1   3  11      433.75      468.48     12.70 o
   2   3  11      678.74      725.33     15.28 o
   3   3  11      348.88      376.08     13.82 o
   4   3  11       38.79       31.36     15.32 o
 -11   4  11      481.65      512.00     18.21 o
 -10   4  11     2322.90     2337.03     28.93 o
  -9   4  11       97.19       94.91     13.44 o
  -8   4  11      257.07      235.57     14.38 o
  -7   4  11     1761.87     1725.28     24.25 o
  -6   4  11     1529.31     1509.88     27.31 o
  -5   4  11     1648.48     1616.74     26.88 o
  -4   4  11      630.94      601.07     16.29 o
  -3   4  11      264.78      276.60     13.58 o
  -2   4  11     3115.51     3066.89     30.68 o
  -1   4  11     1434.77     1447.03     23.05 o
   0   4  11       49.53       43.85      9.22 o
   1   4  11      136.80      142.75     10.70 o
   2   4  11      612.11      633.87     15.03 o
   3   4  11      379.92      388.17     14.32 o
   4   4  11       27.62       20.44     20.72 o
 -11   5  11      296.86      281.77     15.71 o
 -10   5  11      262.16      286.41     15.23 o
  -9   5  11      238.49      236.47     11.04 o
  -8   5  11      456.48      426.77     12.09 o
  -7   5  11      653.98      665.50     22.40 o
  -6   5  11      143.23      151.37     10.22 o
  -5   5  11     1569.64     1580.66     22.78 o
  -4   5  11      357.62      345.66     18.73 o
  -3   5  11      437.38      386.44     15.36 o
  -2   5  11      346.25      337.28     15.66 o
  -1   5  11      862.43      890.67     29.88 o
   0   5  11     1791.88     1819.77     26.12 o
   1   5  11       44.68       38.43     10.45 o
   2   5  11      225.39      210.91     12.46 o
   3   5  11      172.61      174.23     16.54 o
   4   5  11       36.12       20.50     18.79 o
 -12   6  11      204.77      194.53     25.37 o
 -11   6  11      232.23      225.29     12.32 o
 -10   6  11     2068.35     2179.44     22.28 o
  -9   6  11      390.02      414.81     12.67 o
  -8   6  11      133.84      119.75      9.89 o
  -7   6  11      201.12      211.71     10.70 o
  -6   6  11     1500.75     1475.04     17.21 o
  -5   6  11     1441.99     1421.87     22.30 o
  -4   6  11      351.12      346.71     15.48 o
  -3   6  11      624.21      618.76     23.51 o
  -2   6  11     1136.04     1119.27     21.46 o
  -1   6  11     1018.21     1059.81     21.85 o
   0   6  11       53.27       45.56     15.13 o
   1   6  11      268.20      235.10     16.87 o
   2   6  11      298.38      331.97     21.43 o
   3   6  11      716.57      784.96     24.82 o
 -11   7  11      723.80      762.95     33.69 o
 -10   7  11      198.30      183.39     11.67 o
  -9   7  11      940.46      941.91     16.17 o
  -8   7  11      396.55      388.86     12.69 o
  -7   7  11        1.96        1.02      5.62 o
  -6   7  11      210.65      209.31     10.45 o
  -5   7  11      904.22      876.34     30.67 o
  -4   7  11      980.39      913.31     19.73 o
  -3   7  11      260.28      264.00     15.54 o
  -2   7  11      747.70      696.35     25.89 o
  -1   7  11      130.28      123.85     15.17 o
   0   7  11      113.13      109.84     16.62 o
   1   7  11      634.87      651.85     19.95 o
   2   7  11       74.39       85.86     16.10 o
   3   7  11      967.89     1012.55     26.04 o
 -11   8  11       58.77       60.02     16.06 o
 -10   8  11     1766.92     1945.46     21.75 o
  -9   8  11     1998.63     2042.40     21.90 o
  -8   8  11      195.38      179.22     13.49 o
  -7   8  11       34.50       20.78     10.31 o
  -6   8  11      499.99      480.40     16.46 o
  -5   8  11     1966.14     1995.33     39.44 o
  -4   8  11      309.72      327.57     16.50 o
  -3   8  11      136.93      122.20     14.37 o
  -2   8  11     1204.89     1164.04     22.72 o
  -1   8  11      743.14      723.58     19.97 o
   0   8  11      669.70      670.04     19.71 o
   1   8  11       80.77       52.80     16.67 o
   2   8  11      453.61      447.88     20.70 o
   3   8  11      566.52      639.36     21.85 o
 -10   9  11      296.07      290.20     20.06 o
  -9   9  11       93.16      102.97     11.21 o
  -8   9  11      335.43      338.03     12.92 o
  -7   9  11        7.44       -3.91      7.55 o
  -6   9  11      419.75      413.24     16.10 o
  -5   9  11      594.77      573.30     18.10 o
  -4   9  11      181.93      183.64     14.60 o
  -3   9  11      148.62      142.60     15.42 o
  -2   9  11       18.85       12.46     21.24 o
  -1   9  11       25.65        7.76     21.20 o
   0   9  11      460.90      465.59     19.84 o
   1   9  11       39.38       32.36     19.45 o
   2   9  11      272.91      272.41     19.22 o
 -10  10  11      824.71      835.52     21.91 o
  -9  10  11      728.49      711.27     24.26 o
  -8  10  11       43.51       41.89     12.10 o
  -7  10  11       24.33       15.84     11.91 o
  -6  10  11     1514.25     1497.53     43.49 o
  -5  10  11     2447.08     2376.91     28.98 o
  -4  10  11      588.07      584.70     28.77 o
  -3  10  11       38.84       32.53     16.49 o
  -2  10  11      437.57      429.22     20.29 o
  -1  10  11     1541.28     1529.42     36.96 o
   0  10  11      655.52      672.81     21.53 o
   1  10  11       45.41       34.25     17.48 o
   2  10  11      170.61      191.57     17.67 o
  -9  11  11      377.17      380.49     24.54 o
  -8  11  11       50.71       33.83     11.44 o
  -7  11  11      352.94      365.84     12.94 o
  -6  11  11       18.03       13.71     16.88 o
  -5  11  11      837.66      847.82     20.23 o
  -4  11  11      765.96      795.37     20.59 o
  -3  11  11      180.74      187.85     16.05 o
  -2  11  11      654.85      629.03     20.45 o
  -1  11  11       28.49       35.18     14.67 o
   0  11  11     1383.64     1492.50     28.37 o
   1  11  11      236.93      258.32     20.75 o
  -9  12  11       78.54       89.14     15.57 o
  -8  12  11       26.23       18.81     11.56 o
  -7  12  11      385.03      375.46     18.15 o
  -6  12  11     1770.43     1793.71     39.80 o
  -5  12  11      463.01      486.92     18.20 o
  -4  12  11        3.07       -3.38     13.98 o
  -3  12  11       12.70       -0.43      5.86 o
  -2  12  11      553.23      563.70     20.19 o
  -1  12  11     1164.33     1259.97     47.88 o
   0  12  11       60.38       58.76     18.51 o
  -8  13  11      151.02      126.33     17.19 o
  -7  13  11      147.12      119.75     15.80 o
  -6  13  11      320.36      368.70     13.81 o
  -5  13  11      434.53      456.60     17.73 o
  -4  13  11      437.13      464.30     18.88 o
  -3  13  11      438.67      470.79     19.95 o
  -2  13  11       57.67       62.72     17.25 o
  -1  13  11      350.66      332.97     20.15 o
  -6  14  11     1453.80     1490.82     27.73 o
  -5  14  11      312.51      319.48     17.24 o
  -4  14  11      305.79      305.61     18.55 o
  -3  14  11        5.19       -0.35      1.77 o
  -2  14  11      514.32      545.40     21.06 o
  -5 -13  12     1093.52     1134.76     24.71 o
  -4 -13  12      985.18      995.08     23.56 o
  -7 -12  12      199.67      181.12     16.94 o
  -6 -12  12      245.78      221.20     16.99 o
  -5 -12  12      139.09      145.20     15.33 o
  -4 -12  12      447.05      473.15     18.78 o
  -3 -12  12      650.08      693.44     23.18 o
  -2 -12  12      329.45      333.33     17.02 o
  -8 -11  12      379.92      378.61     14.84 o
  -7 -11  12       42.67       28.62     10.95 o
  -6 -11  12      111.65      123.44     15.32 o
  -5 -11  12      695.03      673.88     19.90 o
  -4 -11  12      820.28      877.07     21.43 o
  -3 -11  12      162.60      191.85     15.22 o
  -2 -11  12      186.11      191.73     15.63 o
  -1 -11  12       67.08       63.69     14.91 o
  -9 -10  12       59.11       45.50     11.93 o
  -8 -10  12      134.97      137.91     12.20 o
  -7 -10  12      422.75      427.33     14.49 o
  -6 -10  12       74.57       66.56     10.57 o
  -5 -10  12      435.70      434.33     17.37 o
  -4 -10  12      520.45      501.00     17.92 o
  -3 -10  12      457.37      455.47     31.51 o
  -2 -10  12      220.79      190.71     15.06 o
  -1 -10  12      213.05      205.68     15.60 o
   0 -10  12       13.59        9.05     30.80 o
 -10  -9  12       55.28       55.38     13.89 o
  -9  -9  12        6.39        0.99      3.20 o
  -8  -9  12      717.86      735.47     16.45 o
  -7  -9  12      754.88      806.40     27.48 o
  -6  -9  12       70.03       62.33     11.25 o
  -5  -9  12      266.33      261.62     15.19 o
  -4  -9  12      714.94      707.71     18.69 o
  -3  -9  12      536.22      532.99     17.31 o
  -2  -9  12      402.40      396.82     16.31 o
  -1  -9  12       32.16       32.49     18.13 o
   0  -9  12      338.59      319.70     13.88 o
   1  -9  12      160.83      179.92     16.68 o
 -10  -8  12      229.45      278.18     19.51 o
  -9  -8  12      249.38      269.36     13.18 o
  -8  -8  12      282.30      298.49     15.33 o
  -7  -8  12      437.10      495.91     13.94 o
  -6  -8  12      212.71      206.80     11.24 o
  -5  -8  12      171.38      184.03     10.84 o
  -4  -8  12       23.65        7.94      8.57 o
  -3  -8  12      345.84      348.37     15.78 o
  -2  -8  12      349.44      330.60     16.74 o
  -1  -8  12      128.10      124.37     14.23 o
   0  -8  12     1617.33     1621.62     22.94 o
   1  -8  12      708.75      712.04     20.77 o
 -11  -7  12      139.89      144.50     18.82 o
 -10  -7  12       26.02       40.42     16.22 o
  -9  -7  12      421.08      473.82     19.68 o
  -8  -7  12     1765.27     1810.95     35.67 o
  -7  -7  12       44.97       48.70     10.47 o
  -6  -7  12       29.33       28.31     12.71 o
  -5  -7  12      994.69     1002.46     15.84 o
  -4  -7  12     1396.66     1510.30     21.01 o
  -3  -7  12      289.24      249.76     14.11 o
  -2  -7  12       52.25       33.23     16.50 o
  -1  -7  12      910.97      921.29     19.97 o
   0  -7  12     1593.11     1666.07     20.90 o
   1  -7  12      177.22      154.70     16.32 o
   2  -7  12      208.30      218.68     17.33 o
 -11  -6  12       50.27       40.21     18.65 o
 -10  -6  12      601.93      642.49     21.32 o
  -9  -6  12      228.74      262.87     16.94 o
  -8  -6  12      871.72      894.69     16.13 o
  -7  -6  12      979.53      968.73     35.36 o
  -6  -6  12       12.43       19.56     10.99 o
  -5  -6  12      628.60      604.91     13.36 o
  -4  -6  12      864.01      882.44     29.09 o
  -3  -6  12      446.33      476.82     18.26 o
  -2  -6  12      297.98      282.04     14.62 o
  -1  -6  12      240.59      240.57     14.32 o
   0  -6  12      485.48      443.30     14.96 o
   1  -6  12      735.94      717.81     15.87 o
   2  -6  12      250.67      265.90     17.25 o
 -11  -5  12       60.97       57.71     17.43 o
 -10  -5  12      645.64      652.05     21.85 o
  -9  -5  12     2582.60     2682.14     32.99 o
  -8  -5  12     1950.60     1934.81     48.21 o
  -7  -5  12      253.29      271.77     11.18 o
  -6  -5  12      347.66      351.83     11.60 o
  -5  -5  12     1780.40     1878.27     36.61 o
  -4  -5  12     1052.19     1080.62     15.49 o
  -3  -5  12       16.43       12.94     11.34 o
  -2  -5  12      637.24      654.82     23.05 o
  -1  -5  12      345.36      328.48     14.78 o
   0  -5  12     1002.99     1046.26     20.78 o
   1  -5  12       76.75       71.22     10.74 o
   2  -5  12      121.38      122.93     15.21 o
 -11  -4  12       33.16       23.06     15.67 o
 -10  -4  12      608.66      619.20     20.16 o
  -9  -4  12       94.93       86.79     14.87 o
  -8  -4  12     1474.11     1458.24     24.33 o
  -7  -4  12      649.37      642.74     20.84 o
  -6  -4  12      111.50      127.43      9.64 o
  -5  -4  12      172.86      166.54      9.73 o
  -4  -4  12      936.92      926.06     21.20 o
  -3  -4  12     2435.69     2481.12     48.35 o
  -2  -4  12       23.16       17.79      9.83 o
  -1  -4  12     1686.95     1723.66     37.87 o
   0  -4  12      414.35      423.96     15.87 o
   1  -4  12      715.09      726.36     15.48 o
   2  -4  12       66.68       62.17     11.23 o
 -12  -3  12      322.71      325.91     19.31 o
 -11  -3  12       90.30       89.44     16.19 o
 -10  -3  12      255.95      260.94     16.46 o
  -9  -3  12     1246.09     1225.19     23.83 o
  -8  -3  12     1021.08     1009.67     32.19 o
  -7  -3  12       38.01       35.01     13.95 o
  -6  -3  12      877.24      844.53     24.74 o
  -5  -3  12     1508.43     1475.70     18.67 o
  -4  -3  12      919.61      953.18     22.82 o
  -3  -3  12       15.68       15.51      8.84 o
  -2  -3  12      334.58      327.80     10.93 o
  -1  -3  12      427.58      443.74     11.83 o
   0  -3  12     2092.70     2122.29     26.30 o
   1  -3  12      332.99      326.34     11.09 o
   2  -3  12      211.63      216.18     10.92 o
   3  -3  12      381.82      392.27     14.77 o
 -12  -2  12      205.13      235.62     25.48 o
 -11  -2  12      140.93      152.67     23.17 o
 -10  -2  12      126.31      143.87     17.38 o
  -9  -2  12      257.71      245.68     16.06 o
  -8  -2  12      123.03      158.08     14.99 o
  -7  -2  12      604.39      631.25     18.21 o
  -6  -2  12      117.06      111.85     13.52 o
  -5  -2  12      627.28      618.79     16.92 o
  -4  -2  12      261.67      267.24     10.13 o
  -3  -2  12      431.32      450.33     11.56 o
  -2  -2  12       96.33       88.87      8.77 o
  -1  -2  12      160.61      173.14      9.89 o
   0  -2  12      162.51      160.90      9.18 o
   1  -2  12     1164.80     1210.03     18.37 o
   2  -2  12      229.20      230.25     10.80 o
   3  -2  12      127.20      124.45     10.72 o
 -12  -1  12     1208.09     1291.74     26.27 o
 -11  -1  12      186.43      179.84     16.18 o
 -10  -1  12        2.70       -0.66     17.69 o
  -9  -1  12      205.06      181.67     15.58 o
  -8  -1  12     2508.78     2500.20     29.89 o
  -7  -1  12      912.25      878.04     19.79 o
  -6  -1  12      696.38      657.28     30.54 o
  -5  -1  12      650.33      642.09     20.25 o
  -4  -1  12      355.07      366.73     15.22 o
  -3  -1  12      520.05      530.50     15.98 o
  -2  -1  12      362.52      339.55     10.85 o
  -1  -1  12      609.26      650.13     14.73 o
   0  -1  12     1058.00     1045.77     16.48 o
   1  -1  12      387.53      394.41     16.09 o
   2  -1  12        3.62       -1.86      4.25 o
   3  -1  12      215.57      229.51     17.14 o
 -12   0  12      345.09      336.76     39.01 o
 -11   0  12      392.40      413.87     18.21 o
  -9   0  12      619.05      641.20     19.81 o
  -8   0  12        4.34       -1.76      2.77 o
  -7   0  12      587.70      577.74     25.09 o
  -6   0  12      129.82      105.81     12.83 o
  -5   0  12      233.97      227.00     21.40 o
  -4   0  12       16.36        1.87      7.67 o
  -3   0  12       22.63       26.17     12.71 o
  -2   0  12       31.80       27.51      8.56 o
  -1   0  12       71.79       75.95      9.77 o
   0   0  12        1.46       15.38      9.02 o
   1   0  12      204.26      215.96     11.19 o
   2   0  12      159.22      151.97     15.54 o
   3   0  12      124.13      153.68     16.42 o
 -12   1  12     1179.56     1268.38     25.83 o
 -11   1  12      192.06      215.49     16.56 o
 -10   1  12        3.84        5.34     18.79 o
  -9   1  12      242.79      208.48     15.24 o
  -8   1  12     2690.02     2557.40     41.66 o
  -7   1  12      915.48      884.37     20.11 o
  -6   1  12      678.36      632.72     18.36 o
  -5   1  12      710.58      672.54     29.06 o
  -4   1  12      458.96      458.19     16.31 o
  -3   1  12      538.39      517.61     13.52 o
  -2   1  12      380.32      368.05     19.81 o
  -1   1  12      651.04      692.48     14.01 o
   0   1  12     1057.68     1066.93     16.34 o
   1   1  12      376.69      392.57     18.97 o
   2   1  12        3.21        3.45     10.15 o
   3   1  12      240.38      267.59     17.89 o
 -12   2  12      249.32      270.40     17.46 o
 -11   2  12      165.18      181.06     16.09 o
 -10   2  12      166.02      179.13     15.47 o
  -9   2  12      268.69      275.96     16.06 o
  -8   2  12      127.22      145.17     14.88 o
  -7   2  12      569.37      575.69     17.55 o
  -6   2  12      133.31      109.99     13.58 o
  -5   2  12      624.69      572.22     17.94 o
  -4   2  12      301.38      303.76     11.78 o
  -3   2  12      333.96      325.60     16.00 o
  -2   2  12       94.89       87.31     14.16 o
  -1   2  12      183.57      203.25     14.55 o
   0   2  12      192.08      193.75     10.96 o
   1   2  12     1173.78     1267.79     18.01 o
   2   2  12      200.26      188.53     16.55 o
   3   2  12      184.06      178.94     12.90 o
 -12   3  12      388.37      404.81     18.45 o
 -11   3  12       90.79       88.65     16.50 o
 -10   3  12      257.88      241.05     15.55 o
  -9   3  12     1350.62     1351.69     24.33 o
  -8   3  12     1071.26     1023.52     22.24 o
  -7   3  12       38.46       26.27     20.95 o
  -6   3  12      826.98      786.20     19.38 o
  -5   3  12     1557.37     1477.23     23.58 o
  -4   3  12     1007.46      977.28     20.74 o
  -3   3  12       11.11        9.33     12.60 o
  -2   3  12      348.08      351.87     15.11 o
  -1   3  12      423.80      429.64     17.29 o
   0   3  12     1971.66     2011.94     27.62 o
   1   3  12      304.45      315.90     12.57 o
   2   3  12      189.50      185.90     12.69 o
   3   3  12      384.46      382.27     14.58 o
 -11   4  12       56.69       48.64     14.82 o
 -10   4  12      626.71      638.72     19.31 o
  -9   4  12       71.00       42.17     18.25 o
  -8   4  12     1537.02     1533.41     25.22 o
  -7   4  12      580.38      526.05     18.28 o
  -6   4  12      100.30       91.74     13.15 o
  -5   4  12      127.55      105.34     11.68 o
  -4   4  12      962.12      917.06     21.24 o
  -3   4  12     2477.50     2513.33     45.55 o
  -2   4  12       23.31       23.03     16.27 o
  -1   4  12     1657.71     1688.65     39.48 o
   0   4  12      435.33      463.87     17.66 o
   1   4  12      711.44      771.33     37.84 o
   2   4  12       83.68       83.56     11.49 o
 -11   5  12       66.26       80.11     14.90 o
 -10   5  12      627.25      642.09     19.70 o
  -9   5  12     2413.58     2478.50     30.72 o
  -8   5  12     1701.90     1663.78     37.24 o
  -7   5  12      258.44      238.67     15.35 o
  -6   5  12      313.30      308.36     26.77 o
  -5   5  12     1860.60     1843.02     65.55 o
  -4   5  12     1213.34     1187.65     27.94 o
  -3   5  12       18.77       17.65     17.83 o
  -2   5  12      707.01      706.40     19.87 o
  -1   5  12      294.37      242.00     15.57 o
   0   5  12     1037.93     1070.57     22.88 o
   1   5  12      102.18      111.95     15.54 o
   2   5  12      131.35      150.20     17.48 o
 -11   6  12       34.18       35.37     13.91 o
 -10   6  12      604.80      622.68     19.02 o
  -9   6  12      193.23      223.70     16.43 o
  -8   6  12      800.36      761.28     20.13 o
  -7   6  12      953.04      913.21     15.75 o
  -6   6  12       12.68        3.59      4.51 o
  -5   6  12      730.41      692.60     20.01 o
  -4   6  12      856.15      810.63     19.98 o
  -3   6  12      603.14      618.54     18.97 o
  -2   6  12      289.72      289.63     16.76 o
  -1   6  12      280.20      269.19     17.26 o
   0   6  12      451.12      425.44     19.04 o
   1   6  12      768.15      762.55     21.36 o
   2   6  12      272.05      313.25     18.34 o
 -11   7  12      137.58      197.54     24.84 o
 -10   7  12       27.32       34.79     13.79 o
  -9   7  12      335.96      343.43     16.97 o
  -8   7  12     1568.98     1580.07     32.32 o
  -7   7  12       38.04       27.95     12.47 o
  -6   7  12       18.91       23.73     15.87 o
  -5   7  12      929.14      897.35     21.09 o
  -4   7  12     1542.18     1562.60     25.08 o
  -3   7  12      300.47      265.02     15.81 o
  -2   7  12       36.88       19.76     14.76 o
  -1   7  12      873.24      902.46     22.96 o
   0   7  12     1665.36     1762.38     29.13 o
   1   7  12      200.22      193.02     17.40 o
   2   7  12      181.33      214.52     18.49 o
 -10   8  12      187.75      216.69     12.77 o
  -9   8  12      227.19      245.89     12.63 o
  -8   8  12      205.59      201.58     12.62 o
  -7   8  12      383.74      390.15     13.65 o
  -6   8  12      204.50      180.61     14.74 o
  -5   8  12      123.96      136.15     19.99 o
  -4   8  12       20.52       21.03     14.28 o
  -3   8  12      218.56      212.80     16.04 o
  -2   8  12      340.83      331.40     17.52 o
  -1   8  12       82.00       78.38     14.75 o
   0   8  12     1552.45     1542.38     28.16 o
   1   8  12      688.94      714.17     22.18 o
 -10   9  12       61.76       60.27     11.24 o
  -9   9  12        3.35        4.70     25.11 o
  -8   9  12      811.00      822.19     16.87 o
  -7   9  12      747.15      780.56     15.68 o
  -6   9  12       57.46       40.15     12.86 o
  -5   9  12      223.25      227.67     15.88 o
  -4   9  12      696.29      685.27     19.47 o
  -3   9  12      527.79      554.00     19.12 o
  -2   9  12      345.79      343.54     17.94 o
  -1   9  12       11.90       -4.72      8.70 o
   0   9  12      252.62      246.05     17.63 o
   1   9  12      146.07      183.76     19.13 o
  -9  10  12       74.28       84.16     14.32 o
  -8  10  12      123.50      126.80     12.67 o
  -7  10  12      464.59      473.58     14.23 o
  -6  10  12       62.41       56.01     21.74 o
  -5  10  12      424.89      413.36     18.09 o
  -4  10  12      513.50      493.74     18.82 o
  -3  10  12      450.48      462.87     19.50 o
  -2  10  12      215.46      175.65     18.08 o
  -1  10  12      179.00      182.05     19.27 o
   0  10  12       24.17       19.17     14.71 o
  -8  11  12      402.92      386.10     14.57 o
  -7  11  12       47.69       41.26     10.90 o
  -6  11  12       93.51       74.07     14.39 o
  -5  11  12      651.17      664.12     20.39 o
  -4  11  12      871.01      889.92     28.07 o
  -3  11  12      148.59      177.31     17.08 o
  -2  11  12      191.50      207.59     18.29 o
  -1  11  12      104.69       87.30     17.07 o
  -7  12  12      187.06      177.54     16.89 o
  -6  12  12      278.07      265.79     16.93 o
  -5  12  12      172.30      179.24     16.60 o
  -4  12  12      424.66      411.88     18.77 o
  -3  12  12      735.71      746.67     25.76 o
  -2  12  12      330.83      349.27     19.81 o
  -5  13  12     1107.94     1170.89     28.13 o
  -4  13  12     1034.29     1080.97     24.95 o
  -6 -11  13      323.27      348.93     18.47 o
  -5 -11  13       29.74       27.31     16.86 o
  -4 -11  13      164.44      155.45     16.17 o
  -7 -10  13      335.44      334.72     14.08 o
  -6 -10  13      203.09      190.68     16.39 o
  -5 -10  13       12.63       13.07     21.46 o
  -4 -10  13      239.75      227.39     16.63 o
  -3 -10  13      758.90      773.53     21.20 o
  -2 -10  13      142.98      163.84     15.46 o
  -8  -9  13      167.25      158.08     12.98 o
  -7  -9  13      111.41      108.86     11.35 o
  -6  -9  13      332.66      288.95     26.69 o
  -5  -9  13      193.77      177.18     15.34 o
  -4  -9  13       16.25       18.80     16.72 o
  -3  -9  13        9.37       11.50     15.41 o
  -2  -9  13      249.63      264.72     16.51 o
  -1  -9  13      136.67      156.34     16.11 o
  -9  -8  13      167.94      193.73     16.86 o
  -8  -8  13      206.26      205.85     16.50 o
  -7  -8  13      464.01      444.52     18.39 o
  -6  -8  13      368.84      405.81     13.64 o
  -5  -8  13      244.72      240.76     15.10 o
  -4  -8  13      129.80      138.28     14.72 o
  -3  -8  13      244.38      273.27     15.65 o
  -2  -8  13      252.65      240.17     15.91 o
  -1  -8  13      461.74      476.84     17.96 o
 -10  -7  13      628.56      635.71     21.47 o
  -9  -7  13       73.91       73.24     16.27 o
  -8  -7  13      472.82      507.97     19.51 o
  -7  -7  13       24.10       23.17     11.96 o
  -6  -7  13      741.09      766.47     16.35 o
  -5  -7  13       61.85       61.14     10.08 o
  -4  -7  13       20.66       10.11     14.91 o
  -3  -7  13       83.43       67.69     14.52 o
  -2  -7  13      756.46      817.36     27.54 o
  -1  -7  13       75.75       70.94     13.70 o
   0  -7  13      537.48      572.57     19.07 o
 -10  -6  13       30.51       17.64     24.05 o
  -9  -6  13      379.31      392.28     18.75 o
  -8  -6  13      540.41      537.56     19.25 o
  -7  -6  13     2162.33     2186.30     48.44 o
  -6  -6  13       78.97       84.89      9.83 o
  -5  -6  13      415.20      407.51     12.69 o
  -4  -6  13      442.71      451.91     12.77 o
  -3  -6  13     1253.48     1385.50     30.38 o
  -2  -6  13       36.88       19.05     11.64 o
  -1  -6  13      563.20      566.64     18.38 o
   0  -6  13       47.91       53.45     14.04 o
 -10  -5  13      773.17      818.15     23.69 o
  -9  -5  13      219.68      220.91     20.02 o
  -8  -5  13      331.16      322.86     17.58 o
  -7  -5  13      584.99      618.84     23.01 o
  -6  -5  13     2572.26     2695.71     31.14 o
  -5  -5  13       56.35       60.80      9.54 o
  -4  -5  13      951.52      990.38     15.61 o
  -3  -5  13      178.17      202.16     10.81 o
  -2  -5  13      864.20      882.26     20.79 o
  -1  -5  13      605.18      629.06     20.63 o
   0  -5  13       87.67       94.64     14.36 o
   1  -5  13        8.01        5.20     11.46 o
 -11  -4  13      667.84      684.92     22.97 o
 -10  -4  13       41.16       44.93     17.51 o
  -9  -4  13      118.07      116.19     17.18 o
  -8  -4  13     1654.20     1714.72     30.58 o
  -7  -4  13     3155.54     3197.66     49.81 o
  -6  -4  13      177.90      160.36     14.52 o
  -5  -4  13      371.49      359.72     15.96 o
  -4  -4  13      546.87      555.34     19.45 o
  -3  -4  13     1690.43     1785.43     53.22 o
  -2  -4  13      915.12      912.15     26.66 o
  -1  -4  13      463.96      480.16     17.00 o
   0  -4  13        4.94       -0.54      8.02 o
   1  -4  13      558.33      569.89     18.83 o
 -11  -3  13      354.60      365.32     19.04 o
 -10  -3  13      346.63      320.50     17.90 o
  -9  -3  13       62.05       53.17     16.47 o
  -8  -3  13      405.27      394.44     22.87 o
  -7  -3  13      130.26      146.68     15.49 o
  -6  -3  13     1066.76     1072.17     28.17 o
  -5  -3  13       17.82       19.80     11.49 o
  -4  -3  13       81.31       62.62     12.26 o
  -3  -3  13        0.79        4.18     15.40 o
  -2  -3  13     1421.81     1474.49     29.09 o
  -1  -3  13      657.97      675.42     27.58 o
   0  -3  13      749.75      726.52     19.27 o
   1  -3  13       81.46       79.33     14.48 o
 -11  -2  13      653.86      668.94     21.81 o
 -10  -2  13      108.57       95.51     15.71 o
  -9  -2  13      227.12      222.39     20.50 o
  -8  -2  13      751.80      766.81     21.26 o
  -7  -2  13     1826.08     1757.79     26.74 o
  -6  -2  13      336.50      320.66     16.21 o
  -5  -2  13       20.74       18.85     18.96 o
  -4  -2  13      348.09      337.21     15.90 o
  -3  -2  13      877.02      909.46     19.85 o
  -2  -2  13      261.54      296.39     16.31 o
  -1  -2  13       21.05        8.31     17.00 o
   0  -2  13       78.08       73.07     16.67 o
   1  -2  13      962.46     1020.63     18.60 o
 -11  -1  13      147.93      145.67     16.99 o
 -10  -1  13      323.54      311.51     18.44 o
  -9  -1  13       32.89       17.90     17.93 o
  -8  -1  13       15.42       12.94     63.76 o
  -7  -1  13       60.03       57.39     15.16 o
  -6  -1  13     1115.55     1099.92     22.50 o
  -5  -1  13      386.81      402.37     16.69 o
  -4  -1  13      122.16      111.07     25.07 o
  -3  -1  13      566.27      596.12     18.02 o
  -2  -1  13      398.05      378.94     15.77 o
  -1  -1  13       17.06       11.94      6.76 o
   0  -1  13       24.09       22.23      8.49 o
   1  -1  13       83.39       99.71     11.58 o
 -11   0  13      411.01      440.17     28.49 o
 -10   0  13       40.74       49.77     16.17 o
  -9   0  13      283.59      264.18     16.79 o
  -8   0  13       10.67        6.22     12.63 o
  -7   0  13      968.81      869.29     20.99 o
  -6   0  13       12.40        8.73     22.32 o
  -5   0  13      394.51      393.33     17.18 o
  -4   0  13      220.17      204.69     15.29 o
  -3   0  13      151.39      144.55     14.26 o
  -2   0  13       37.87       39.81     11.07 o
  -1   0  13      345.12      341.75     13.39 o
   0   0  13      676.07      707.34     19.86 o
   1   0  13      588.41      582.94     18.99 o
 -11   1  13      157.16      171.18     17.82 o
 -10   1  13      405.72      401.92     19.28 o
  -9   1  13       33.88       27.04     19.15 o
  -8   1  13       30.10        0.37     11.91 o
  -7   1  13       40.49       35.94     16.48 o
  -6   1  13     1169.06     1187.04     25.73 o
  -5   1  13      364.43      356.37     16.03 o
  -4   1  13      131.21      113.57     14.43 o
  -3   1  13      598.94      581.40     14.75 o
  -2   1  13      486.67      495.07     15.05 o
  -1   1  13        5.45        8.63     10.56 o
   0   1  13       41.79       33.16     13.88 o
   1   1  13       87.65       97.43     11.34 o
 -11   2  13      853.28      879.43     23.34 o
 -10   2  13      112.58      124.18     16.85 o
  -9   2  13      265.12      255.23     17.83 o
  -8   2  13      697.45      692.64     20.13 o
  -7   2  13     1965.60     1908.76     36.08 o
  -6   2  13      379.41      357.30     16.17 o
  -5   2  13       39.30       41.46     15.70 o
  -4   2  13      417.23      399.48     17.09 o
  -3   2  13      944.50      951.00     17.64 o
  -2   2  13      243.72      258.03     15.44 o
  -1   2  13       42.24       51.33     13.84 o
   0   2  13       82.18       72.07     14.58 o
   1   2  13     1041.33     1130.97     23.94 o
 -11   3  13      336.40      366.61     19.27 o
 -10   3  13      417.52      381.40     18.77 o
  -9   3  13       65.52       54.61     17.13 o
  -8   3  13      464.38      442.29     17.98 o
  -7   3  13      122.91      133.38     16.05 o
  -6   3  13     1079.36     1098.73     22.80 o
  -5   3  13       25.71       18.79     16.30 o
  -4   3  13      125.58      109.46     12.11 o
  -3   3  13        0.68       -1.40      3.65 o
  -2   3  13     1381.41     1397.53     24.48 o
  -1   3  13      606.76      638.67     24.20 o
   0   3  13      828.35      844.12     21.63 o
   1   3  13       81.74       84.48     15.83 o
 -11   4  13      695.50      700.98     27.95 o
 -10   4  13       47.42       48.81     16.27 o
  -9   4  13      112.80      124.02     15.59 o
  -8   4  13     1595.47     1613.89     26.29 o
  -7   4  13     3049.21     3132.80     54.90 o
  -6   4  13      202.19      177.33     16.10 o
  -5   4  13      300.61      276.38     13.40 o
  -4   4  13      608.00      599.77     19.29 o
  -3   4  13     1800.31     1811.67     28.12 o
  -2   4  13      948.56      987.59     22.48 o
  -1   4  13      505.67      477.33     19.08 o
   0   4  13        5.63       13.71     19.71 o
   1   4  13      549.89      575.56     21.07 o
 -10   5  13      720.98      753.73     21.79 o
  -9   5  13      223.84      210.53     16.37 o
  -8   5  13      373.42      337.49     17.55 o
  -7   5  13      564.21      584.80     19.97 o
  -6   5  13     2533.58     2631.64     54.64 o
  -5   5  13       45.42       41.64     14.73 o
  -4   5  13      979.04      988.62     22.16 o
  -3   5  13      150.65      173.21     16.39 o
  -2   5  13      833.52      822.96     21.64 o
  -1   5  13      665.08      661.16     22.86 o
   0   5  13       90.16       74.92     16.30 o
   1   5  13        8.44       13.14    273.31 o
 -10   6  13       30.63       20.62     17.99 o
  -9   6  13      338.63      326.15     17.96 o
  -8   6  13      627.66      666.43     20.26 o
  -7   6  13     2165.90     2229.60     30.97 o
  -6   6  13       90.93      103.09     12.26 o
  -5   6  13      470.42      449.24     18.58 o
  -4   6  13      456.41      449.07     18.46 o
  -3   6  13     1331.77     1399.77     25.77 o
  -2   6  13       48.97       60.10     14.94 o
  -1   6  13      599.40      608.84     20.14 o
   0   6  13       39.09       49.02     16.05 o
 -10   7  13      532.65      532.08     19.88 o
  -9   7  13       74.34       77.99     16.11 o
  -8   7  13      415.39      399.94     25.37 o
  -7   7  13       43.02       34.19     13.83 o
  -6   7  13      636.33      645.56     22.79 o
  -5   7  13       67.92       52.94     15.80 o
  -4   7  13       40.67       24.24     22.96 o
  -3   7  13       78.54       69.09     16.51 o
  -2   7  13      816.80      853.40     22.92 o
  -1   7  13      108.46      113.05     16.61 o
   0   7  13      472.53      527.48     21.75 o
  -9   8  13      138.11      168.99     16.23 o
  -8   8  13      138.73      120.16     16.50 o
  -7   8  13      331.91      308.34     23.71 o
  -6   8  13      394.53      403.71     18.57 o
  -5   8  13      223.40      202.73     16.34 o
  -4   8  13      126.04      116.22     16.35 o
  -3   8  13      166.94      179.20     18.34 o
  -2   8  13      251.07      218.64     20.16 o
  -1   8  13      427.28      430.94     19.60 o
  -8   9  13      123.85       99.01     17.13 o
  -7   9  13       82.60       91.45     12.45 o
  -6   9  13      231.85      226.26     16.76 o
  -5   9  13      170.34      150.59     16.08 o
  -4   9  13        4.60       -0.16      1.33 o
  -3   9  13       14.18        3.85     15.08 o
  -2   9  13      178.94      197.30     18.90 o
  -1   9  13      103.72      114.61     18.76 o
  -7  10  13      293.84      285.67     13.64 o
  -6  10  13      219.36      206.39     17.40 o
  -5  10  13       12.33        0.96      1.76 o
  -4  10  13      233.72      242.64     18.00 o
  -3  10  13      742.64      748.17     31.29 o
  -2  10  13      121.10      124.63     18.08 o
  -6  11  13      350.08      373.33     28.14 o
  -5  11  13       30.44       23.54     17.51 o
  -4  11  13      162.92      164.55     16.93 o
  -7  -8  14       55.85       50.95     15.98 o
  -6  -8  14       23.50       24.60     30.80 o
  -5  -8  14      159.81      165.49     19.39 o
  -4  -8  14      138.10      126.92     15.72 o
  -8  -7  14       51.66       63.12     18.07 o
  -7  -7  14       12.29        6.13     14.08 o
  -6  -7  14      376.95      424.64     20.06 o
  -5  -7  14      647.69      664.14     31.31 o
  -4  -7  14       15.95       26.96     13.68 o
  -3  -7  14      161.20      155.73     15.41 o
  -9  -6  14      805.96      878.51     35.53 o
  -8  -6  14      240.45      250.83     17.50 o
  -7  -6  14      471.03      463.06     23.35 o
  -6  -6  14      193.93      224.82     15.77 o
  -5  -6  14      997.57     1071.42     22.61 o
  -4  -6  14      601.41      611.98     23.16 o
  -3  -6  14      375.38      370.17     16.70 o
  -2  -6  14       42.22       42.24     13.54 o
  -9  -5  14      311.38      357.60     19.49 o
  -8  -5  14      456.52      480.05     39.89 o
  -7  -5  14      231.59      239.34     16.70 o
  -6  -5  14     1461.77     1548.68     29.08 o
  -5  -5  14      826.92      890.09     21.44 o
  -4  -5  14      520.51      539.44     24.86 o
  -3  -5  14      229.10      251.25     15.03 o
  -2  -5  14      923.55     1004.55     31.75 o
  -1  -5  14      708.62      748.52     20.40 o
  -9  -4  14     1094.40     1216.24     26.06 o
  -8  -4  14      323.84      363.33     18.32 o
  -7  -4  14      326.12      312.93     18.03 o
  -6  -4  14      121.72      126.89     15.43 o
  -5  -4  14     1690.85     1754.50     29.37 o
  -4  -4  14      909.84      930.99     21.15 o
  -3  -4  14       95.46       98.06     20.84 o
  -2  -4  14      164.30      185.32     15.47 o
  -1  -4  14      405.53      462.58     24.02 o
 -10  -3  14      533.08      578.41     27.65 o
  -9  -3  14      462.23      469.42     19.95 o
  -8  -3  14      332.19      305.39     17.87 o
  -7  -3  14      128.41      106.59     14.69 o
  -6  -3  14     1259.17     1262.06     43.30 o
  -5  -3  14      708.69      721.51     26.69 o
  -4  -3  14       43.07       14.89     18.20 o
  -3  -3  14      250.43      244.51     22.44 o
  -2  -3  14      415.79      486.62     27.04 o
  -1  -3  14      683.88      753.34     20.16 o
 -10  -2  14      623.65      680.04     22.53 o
  -9  -2  14      221.62      248.59     24.66 o
  -8  -2  14      278.90      291.94     17.72 o
  -7  -2  14       27.49       19.77     16.24 o
  -6  -2  14       36.88       22.51     15.74 o
  -5  -2  14      828.23      865.98     21.24 o
  -4  -2  14      579.37      595.76     19.13 o
  -3  -2  14      221.41      212.96     15.73 o
  -2  -2  14       25.01       19.24     12.30 o
 -10  -1  14      335.46      327.21     19.99 o
  -9  -1  14      234.31      220.33     18.16 o
  -8  -1  14       15.09       11.07     24.54 o
  -7  -1  14      293.27      254.31     16.61 o
  -6  -1  14      192.93      192.56     16.39 o
  -5  -1  14      322.17      318.13     17.02 o
  -4  -1  14       37.31       20.64     15.98 o
  -3  -1  14      106.50      113.43     15.63 o
  -2  -1  14      829.07      852.99     29.01 o
  -1  -1  14       18.73        7.65     26.98 o
 -10   0  14       88.87       71.84     18.98 o
  -9   0  14      189.97      212.98     17.37 o
  -8   0  14        8.01       22.43     32.35 o
  -7   0  14       78.08       66.24     15.20 o
  -6   0  14      222.37      205.57     16.10 o
  -5   0  14      359.96      349.54     21.51 o
  -4   0  14        7.17       -1.44     48.21 o
  -3   0  14      113.74       92.76     14.65 o
  -2   0  14      120.06      139.86     15.42 o
  -1   0  14      434.31      435.20     15.04 o
 -10   1  14      423.27      415.73     21.58 o
  -9   1  14      285.72      277.92     17.70 o
  -8   1  14        7.81       -0.45      1.82 o
  -7   1  14      287.57      269.03     18.04 o
  -6   1  14      234.48      236.67     16.88 o
  -5   1  14      387.20      398.36     18.10 o
  -4   1  14       35.74       17.78     18.85 o
  -3   1  14      107.34      110.72     16.29 o
  -2   1  14      842.99      826.15     17.77 o
  -1   1  14       13.21        3.91      6.32 o
 -10   2  14      591.58      651.51     22.47 o
  -9   2  14      319.12      301.49     17.94 o
  -8   2  14      293.44      296.39     17.56 o
  -7   2  14       14.97       17.17     19.71 o
[truncated: 4,855 more chars]
